# Supplementary material for: A novel prognostic signature of immune‐related genes for patients with colorectal cancer
Source: J Cell Mol Med. 2020 Jun 21;24(15):8491–504. doi: 10.1111/jcmm.15443 (PMC7412433; doi:10.1111/jcmm.15443)
Supplement: Supplementary file 4 — Table S2 [file JCMM-24-8491-s004.xlsx]

## Sheet: Supplementary Table 2
Supplementary Table 2. The results of differentially expressed IRGs
ID	conMean	treatMean	log2-FC	p-value	FDR	Regulation
PAEP	0.00812554	4.91386	9.24018	4.41e-18	2.91e-17	Up
PPBP	0.174602	86.4234	8.95121	4.85e-14	1.93e-13	Up
CST4	0.00464068	0.823518	7.47132	3.71e-21	4.18e-20	Up
OBP2B	0.00365133	0.608907	7.38166	1.43e-11	4.39e-11	Up
ORM1	0.0474319	4.2843	6.49706	6.16e-07	1.2e-06	Up
FGF20	0.00840372	0.628517	6.22478	2.15e-07	4.36e-07	Up
ESM1	0.0478794	3.0098	5.97412	2.32e-28	2.34e-25	Up
AMELX	0.00976741	0.501934	5.68338	1.14e-17	7.11e-17	Up
INHBA	0.141034	6.35862	5.4946	5.1e-28	2.47e-25	Up
S100A7	0.0182109	0.780969	5.42239	1.44e-05	2.44e-05	Up
CXCL17	0.0360959	1.49633	5.37345	2.46e-12	8.19e-12	Up
CALCA	0.0382516	1.58502	5.37283	7.15e-08	1.52e-07	Up
PGC	0.0343505	1.25666	5.19311	5.97e-19	4.53e-18	Up
UCN2	0.0152537	0.457338	4.90603	4.04e-26	3.01e-24	Up
CXCL5	0.652542	17.7234	4.76344	1.4e-15	6.62e-15	Up
S100A2	0.349392	8.93329	4.67627	5.18e-27	7.15e-25	Up
IL11	0.0813384	1.97011	4.59819	1.86e-23	3.86e-22	Up
GAST	0.0103563	0.222802	4.42719	4.5e-08	9.71e-08	Up
ULBP2	0.0828192	1.75087	4.40196	8.32e-27	9.62e-25	Up
TG	0.0497157	1.05074	4.40157	1.38e-22	2.22e-21	Up
SSTR5	0.0715212	1.49885	4.38934	4.06e-11	1.19e-10	Up
AMH	0.0871238	1.6304	4.22602	1.25e-15	5.96e-15	Up
MUC5AC	0.194405	3.32861	4.09778	5.43e-11	1.57e-10	Up
ULBP1	0.0195293	0.330463	4.08078	2.59e-24	7.26e-23	Up
FGF19	0.0996438	1.673	4.06951	8.44e-19	6.25e-18	Up
RAET1L	0.0704692	1.1571	4.03738	2.22e-23	4.46e-22	Up
SPP1	4.76906	77.3248	4.01915	8.01e-15	3.48e-14	Up
DKK1	0.0963077	1.47504	3.93696	0.00308744	0.00414596	Up
SERPIND1	0.0463239	0.707912	3.93374	7.68e-10	1.97e-09	Up
OLR1	0.15025	2.26146	3.91181	3.18e-19	2.52e-18	Up
PRKCG	0.0582912	0.817691	3.81021	1.99e-11	6.05e-11	Up
STC2	0.376521	5.2627	3.805	3.38e-23	6.46e-22	Up
CSF2	0.0826938	1.01319	3.61498	6.61e-17	3.7e-16	Up
TNFSF9	0.548282	6.25432	3.51186	4.14e-20	3.81e-19	Up
IL17C	0.0347403	0.375701	3.4349	1.08e-10	3.02e-10	Up
EREG	1.10062	11.7053	3.41077	5.49e-10	1.42e-09	Up
BMP7	0.822363	8.63642	3.39259	2.2e-12	7.35e-12	Up
APLN	0.335274	3.35813	3.32425	1.25e-26	1.24e-24	Up
ORM2	0.0535563	0.522265	3.28565	3.13e-11	9.31e-11	Up
AZGP1	3.20963	30.0286	3.22586	4.01e-21	4.48e-20	Up
TDGF1	0.678528	6.28126	3.21058	1.89e-16	1e-15	Up
NOX4	0.0538551	0.492807	3.19387	3.97e-20	3.67e-19	Up
VGF	0.292582	2.53553	3.11538	2.57e-11	7.71e-11	Up
GDF15	11.5891	100.321	3.11379	3e-24	8.18e-23	Up
IL23A	0.374916	3.03629	3.01767	7.34e-25	2.53e-23	Up
LGR5	2.10986	17.0579	3.01522	5.62e-17	3.19e-16	Up
OXTR	0.0741874	0.583805	2.97624	2.31e-25	1.01e-23	Up
CXCL3	3.07342	24.0082	2.96561	1.61e-21	1.97e-20	Up
TFR2	0.142423	1.08745	2.9327	4.14e-22	5.89e-21	Up
CXCL1	9.33448	70.1858	2.91054	9.38e-21	9.79e-20	Up
COLEC10	0.0508007	0.348318	2.77749	1.18e-05	2.02e-05	Up
FGA	0.0391256	0.263287	2.75045	2.87e-13	1.05e-12	Up
IL1A	0.226922	1.48685	2.71199	2.41e-14	9.93e-14	Up
CXCL11	1.54372	9.85408	2.67431	1.79e-15	8.38e-15	Up
SAA2	0.284213	1.79933	2.66242	4.11e-09	9.8e-09	Up
IL17A	0.037832	0.229851	2.60302	9.96e-08	2.08e-07	Up
SLC11A1	0.21953	1.25841	2.51911	1.31e-18	9.34e-18	Up
AQP9	0.391616	2.23728	2.51423	3.37e-09	8.11e-09	Up
FGFRL1	4.41179	24.5024	2.47349	5.96e-26	3.87e-24	Up
CXCL6	0.303208	1.67021	2.46165	2.87e-10	7.69e-10	Up
TNFRSF12A	6.28003	33.5784	2.41869	4.12e-24	1.07e-22	Up
S100P	38.5812	203.048	2.39585	5.93e-19	4.51e-18	Up
OSM	0.647833	3.40289	2.39306	6.85e-13	2.41e-12	Up
CXCL2	3.7629	19.7421	2.39136	7.59e-17	4.21e-16	Up
UCN	0.234683	1.22974	2.38957	5.19e-21	5.67e-20	Up
INHBB	0.63617	3.20622	2.33339	1.17e-10	3.27e-10	Up
GZMB	2.20117	11.0352	2.32577	6.85e-13	2.41e-12	Up
CCR8	0.0759424	0.37935	2.32055	1.08e-12	3.71e-12	Up
IGHG1	61.0655	304.174	2.31647	3.41e-05	5.57e-05	Up
ZC3HAV1L	1.03464	5.1334	2.31078	3.52e-27	6.19e-25	Up
CCL26	0.301045	1.4376	2.25561	2.03e-09	4.99e-09	Up
IGHG3	18.4338	87.8342	2.25243	0.00216158	0.00295	Up
LCN2	94.0736	443.525	2.23715	5.31e-09	1.25e-08	Up
LCN12	0.380476	1.79069	2.23464	3.75e-15	1.69e-14	Up
AGT	3.00616	13.8375	2.20259	3.72e-17	2.17e-16	Up
NODAL	0.0631068	0.288195	2.19118	1.17e-06	2.22e-06	Up
PLAU	5.84114	26.4194	2.17728	1.83e-22	2.86e-21	Up
GRP	0.380467	1.71981	2.1764	7.75e-08	1.64e-07	Up
ULBP3	0.388333	1.74462	2.16755	2.91e-23	5.67e-22	Up
STC1	0.912536	4.07794	2.15989	3.93e-18	2.61e-17	Up
JAG2	1.85629	8.18162	2.13997	1.78e-21	2.17e-20	Up
LGR6	1.4579	6.27776	2.10636	3.56e-07	7.06e-07	Up
R3HDML	0.36431	1.56283	2.10092	3.14e-08	6.88e-08	Up
ROBO2	0.0922988	0.385512	2.06239	2.19e-08	4.88e-08	Up
IL1RN	1.67229	6.97645	2.06067	9.51e-11	2.68e-10	Up
FGF18	0.293481	1.21838	2.05363	7.6e-16	3.72e-15	Up
S100A3	0.513559	2.11446	2.04169	1.17e-13	4.45e-13	Up
BMP4	6.74923	27.6216	2.033	5.7e-18	3.71e-17	Up
EDNRA	0.920605	3.76523	2.03208	2.43e-16	1.27e-15	Up
PF4	1.09448	4.47088	2.03031	4.63e-06	8.25e-06	Up
NDP	0.110558	0.451272	2.02919	0.00114021	0.00160434	Up
TNFRSF11B	1.66658	6.79801	2.02822	2.31e-10	6.24e-10	Up
MET	6.45444	26.2925	2.02628	1.88e-26	1.74e-24	Up
NMB	1.86209	7.53805	2.01727	1.43e-24	4.48e-23	Up
REG1A	78.6446	314.775	2.0009	2.12e-08	4.74e-08	Up
S100A11	169.608	673.706	1.98992	5.27e-25	1.92e-23	Up
PDIA2	0.266026	1.04634	1.97572	7.41e-05	0.000117126	Up
RETN	0.115822	0.449897	1.95769	0.00050269	0.000732919	Up
AREG	16.9477	65.7075	1.95497	1.23e-11	3.82e-11	Up
MMP12	10.5144	40.5892	1.94873	8.58e-10	2.19e-09	Up
LIF	2.54795	9.80287	1.94387	6.59e-24	1.57e-22	Up
SAA1	5.40986	20.5091	1.9226	0.00190758	0.00261964	Up
CCL24	17.4165	64.7141	1.89363	9.18e-09	2.12e-08	Up
IFITM1	81.6162	299.961	1.87785	1.65e-18	1.16e-17	Up
HSPA6	0.747402	2.67841	1.84142	9.57e-09	2.21e-08	Up
CD70	0.412573	1.46844	1.83156	0.000125414	0.000193661	Up
IGHG4	54.5118	191.913	1.81581	0.0184529	0.0228057	Up
S100A5	0.186958	0.649447	1.79649	6.98e-10	1.8e-09	Up
TUBB3	0.22234	0.769359	1.79089	2.08e-13	7.73e-13	Up
CSF3	0.441318	1.51967	1.78386	1.49e-08	3.37e-08	Up
CCL20	14.5512	49.451	1.76486	1.95e-08	4.38e-08	Up
TNFRSF10C	0.360522	1.19546	1.72941	4.99e-16	2.5e-15	Up
CRABP2	2.73674	9.00815	1.71877	0.000799549	0.00114256	Up
TNFSF11	0.4518	1.45015	1.68245	3.26e-10	8.67e-10	Up
VEGFA	4.3867	13.5546	1.62757	7.9e-25	2.69e-23	Up
BIRC5	6.6316	20.3566	1.61806	5.75e-23	1.02e-21	Up
WNT5A	1.24611	3.79722	1.60751	2.94e-14	1.2e-13	Up
RLN2	0.143111	0.433087	1.59753	2.26e-06	4.14e-06	Up
LTB4R	0.644524	1.94735	1.5952	1.27e-16	6.87e-16	Up
PDF	1.61172	4.86818	1.59478	8.68e-17	4.8e-16	Up
NOD2	0.452382	1.35898	1.5869	9.93e-14	3.83e-13	Up
CMTM7	2.11456	6.17155	1.54527	2.21e-20	2.14e-19	Up
TNFSF15	0.844604	2.46376	1.54452	4.22e-23	7.84e-22	Up
MC1R	0.251611	0.732065	1.54078	1.22e-16	6.63e-16	Up
PGF	0.67567	1.94191	1.52308	3.57e-16	1.82e-15	Up
IL13RA2	0.251727	0.713402	1.50286	4.45e-06	7.94e-06	Up
MMP9	8.87248	25.0615	1.49806	7.51e-06	1.31e-05	Up
PLXNA1	3.09653	8.69892	1.49018	2.41e-24	6.82e-23	Up
TNFSF4	0.492534	1.36737	1.4731	2.2e-06	4.04e-06	Up
GAL	3.51867	9.76841	1.47309	0.0129648	0.0162907	Up
RBP4	4.46856	12.4024	1.47274	0.0147759	0.018462	Up
LBP	0.185046	0.513274	1.47185	1.73e-07	3.53e-07	Up
IL20RA	2.45481	6.7889	1.46757	1.32e-20	1.34e-19	Up
INHBE	0.0917825	0.253274	1.46441	2.41e-13	8.88e-13	Up
CMTM8	5.36092	14.6263	1.44801	1.9e-24	5.62e-23	Up
FGFR4	10.0655	27.4503	1.4474	4.9e-15	2.19e-14	Up
FAM19A5	0.57111	1.55279	1.44303	1.11e-10	3.1e-10	Up
AEN	3.13992	8.53308	1.44234	1.72e-23	3.61e-22	Up
IL1B	3.6987	9.88683	1.41849	2.39e-06	4.37e-06	Up
RAC3	1.44481	3.82628	1.40506	2.78e-11	8.3e-11	Up
TNFRSF10B	7.28008	19.196	1.39878	8.47e-23	1.44e-21	Up
MIF	21.7584	56.2159	1.3694	1.26e-17	7.83e-17	Up
CDK4	14.9247	37.6298	1.33417	3.8e-24	1e-22	Up
PLXNA3	2.33748	5.86835	1.328	1.05e-18	7.64e-18	Up
RAET1G	0.132987	0.327702	1.3011	1.68e-08	3.78e-08	Up
CTLA4	0.469068	1.15021	1.29403	5.8e-08	1.24e-07	Up
SYTL1	1.68738	4.13463	1.29297	2.41e-07	4.86e-07	Up
HSP90AB1	234.44	551.349	1.23375	9.24e-25	3.05e-23	Up
SEMA3F	4.20049	9.64162	1.19872	2.36e-13	8.72e-13	Up
PLCG1	4.57513	10.3942	1.1839	5.88e-18	3.82e-17	Up
INPP5D	3.60376	8.14728	1.17681	5.86e-13	2.07e-12	Up
IL1RL2	0.473589	1.05828	1.16002	0.000122289	0.000189123	Up
IL1RAP	0.406746	0.908008	1.15858	5.92e-15	2.62e-14	Up
RAET1E	0.11364	0.253103	1.15526	0.000492464	0.00071899	Up
PROCR	14.9144	33.1231	1.15114	4.28e-11	1.25e-10	Up
NR0B2	1.72103	3.81055	1.14673	4.96e-10	1.29e-09	Up
CD1A	0.154778	0.342135	1.14437	0.000283875	0.000424091	Up
ADRM1	39.1044	85.7243	1.13237	1.87e-21	2.26e-20	Up
BID	6.46916	14.1513	1.12928	4.32e-22	6.12e-21	Up
F2R	4.84285	10.589	1.12864	1.88e-13	7.03e-13	Up
FCGR3A	5.70626	12.2057	1.09694	0.000456305	0.000668415	Up
LTB4R2	0.254038	0.540142	1.08829	5.49e-08	1.18e-07	Up
CCL3L1	0.903878	1.91422	1.08256	0.000623665	0.000899867	Up
TNFRSF9	0.260601	0.545027	1.06448	2.38e-06	4.35e-06	Up
IFNG	0.169114	0.353181	1.06241	0.00106317	0.00150042	Up
NFAT5	1.66795	3.47773	1.06007	1.85e-07	3.76e-07	Up
ACVR2B	0.48097	0.999658	1.05549	1.86e-13	6.95e-13	Up
CXCL16	18.9615	38.9802	1.03967	8.98e-16	4.34e-15	Up
DEFA6	36.3018	74.2086	1.03154	0.000588471	0.000851119	Up
TNFRSF10A	3.92726	8.02009	1.0301	5.18e-15	2.3e-14	Up
PSMD14	6.01517	12.2765	1.02922	3.08e-22	4.53e-21	Up
CD1B	0.121366	0.247105	1.02576	0.0093719	0.0119493	Up
CD320	22.5717	45.7092	1.01797	2.84e-15	1.3e-14	Up
TRIM27	5.94717	11.9948	1.01213	1.18e-26	1.19e-24	Up
UTS2	0.226884	0.457319	1.01125	0.0209168	0.0257177	Up
LMBR1	2.82206	5.68149	1.00952	5.45e-22	7.52e-21	Up
LTBP2	2.88345	5.77622	1.00233	0.000216451	0.000326901	Up
IGLV3-12	2.61051	1.30357	-1.00187	6.27e-12	1.99e-11	Down
PLXNA2	8.81053	4.38846	-1.00551	3.36e-16	1.72e-15	Down
ITGAL	4.13001	2.05575	-1.00648	1.03e-12	3.57e-12	Down
KITLG	9.34967	4.64268	-1.00996	2.54e-16	1.32e-15	Down
TRBV5-6	0.560562	0.278173	-1.01089	3.92e-08	8.52e-08	Down
ADRB1	0.776172	0.383358	-1.01769	8.29e-16	4.03e-15	Down
IGHV1-69	29.2725	14.4242	-1.02106	1.42e-11	4.38e-11	Down
TRBV19	1.15536	0.569205	-1.02132	2.88e-08	6.35e-08	Down
CTSS	119.677	58.2382	-1.0391	2.46e-19	1.99e-18	Down
NGF	0.623418	0.301464	-1.04821	2.01e-09	4.95e-09	Down
FGFR1	5.26096	2.53534	-1.05315	2.48e-10	6.67e-10	Down
XCR1	0.414101	0.198804	-1.05864	5.59e-16	2.79e-15	Down
CSF2RB	5.78404	2.77364	-1.0603	2.19e-14	9.06e-14	Down
RETNLB	32.1997	15.4082	-1.06335	2.25e-14	9.3e-14	Down
TGFBR3	5.09427	2.4243	-1.0713	6.71e-10	1.73e-09	Down
MTNR1A	0.686141	0.326463	-1.07159	2.51e-12	8.35e-12	Down
LGR4	24.6499	11.7081	-1.07407	2.59e-21	3.02e-20	Down
IL17B	0.408782	0.193483	-1.07912	1.32e-08	3e-08	Down
CD40LG	1.05639	0.49907	-1.08183	2.22e-14	9.17e-14	Down
IGHV1-45	3.34931	1.57987	-1.08406	4.31e-10	1.13e-09	Down
IGHV4-61	21.4054	10.0584	-1.08957	1.18e-11	3.66e-11	Down
PTK2B	15.0354	7.00059	-1.10282	1.53e-20	1.53e-19	Down
IL10	0.565346	0.263083	-1.10362	1.15e-12	3.96e-12	Down
FAM3D	298.439	138.406	-1.10853	1.36e-14	5.76e-14	Down
CCR7	2.67744	1.24119	-1.10913	1.18e-09	2.96e-09	Down
FAS	9.90433	4.58083	-1.11245	2.32e-17	1.39e-16	Down
NDRG1	84.5017	39.0714	-1.11287	2.17e-11	6.56e-11	Down
ACVR1C	1.56367	0.722918	-1.11303	3.37e-15	1.53e-14	Down
TRBV5-1	1.21851	0.563325	-1.11308	2.07e-09	5.08e-09	Down
RNASEL	4.6533	2.13528	-1.12383	2.52e-22	3.81e-21	Down
MUC4	10.1193	4.62777	-1.12873	4.33e-11	1.27e-10	Down
F2RL1	70.2412	32.0679	-1.13119	1.53e-21	1.89e-20	Down
FGF7	2.09926	0.952999	-1.13934	1.42e-10	3.93e-10	Down
NCR3	0.679352	0.30835	-1.13959	2.71e-11	8.1e-11	Down
IGHV2-70	21.1217	9.52587	-1.1488	1.27e-11	3.92e-11	Down
TRAV3	0.679194	0.302838	-1.16528	0.00031851	0.000473018	Down
MARCO	6.32243	2.78858	-1.18095	0.000210481	0.000318281	Down
LTBP4	37.8888	16.6969	-1.18219	2.04e-17	1.23e-16	Down
LEAP2	1.51945	0.669332	-1.18276	3.17e-07	6.32e-07	Down
TEK	2.96031	1.30357	-1.18327	3.13e-18	2.11e-17	Down
TNFSF12	13.6054	5.98911	-1.18377	2.01e-15	9.33e-15	Down
ILK	7.95179	3.48382	-1.19061	8.29e-16	4.03e-15	Down
CSF1R	15.2182	6.64653	-1.19512	1.01e-15	4.88e-15	Down
CHGB	3.65024	1.59371	-1.19561	1.43e-24	4.48e-23	Down
IGHV3-20	10.3453	4.48784	-1.20489	1.52e-13	5.73e-13	Down
IGKV1D-12	3.9837	1.72685	-1.20596	5.53e-15	2.45e-14	Down
LEPR	1.31598	0.570262	-1.20644	1.21e-15	5.76e-15	Down
IGKV6D-41	0.698981	0.302425	-1.20867	5.42e-14	2.15e-13	Down
EBI3	2.9725	1.28507	-1.20983	1.42e-15	6.73e-15	Down
FGF9	0.520397	0.22492	-1.2102	1.96e-15	9.14e-15	Down
IGLV3-16	3.62247	1.56366	-1.21205	4.78e-12	1.54e-11	Down
TRAV19	1.0145	0.437775	-1.2125	8.91e-08	1.87e-07	Down
CCL5	31.1014	13.3906	-1.21576	1.47e-12	4.99e-12	Down
IGKV2D-40	9.41522	4.05188	-1.21641	1.44e-12	4.91e-12	Down
IGHE	0.486596	0.208831	-1.22039	1.43e-10	3.94e-10	Down
A2M	101.37	43.4823	-1.22114	1.42e-19	1.19e-18	Down
IL10RA	5.67799	2.4226	-1.22882	4.84e-17	2.77e-16	Down
IGLV3-27	17.7354	7.51725	-1.23835	5.47e-11	1.58e-10	Down
IGHD2-2	2.15229	0.909104	-1.24336	5.79e-11	1.67e-10	Down
NRG1	0.565397	0.238734	-1.24386	1.84e-15	8.61e-15	Down
SSTR1	4.00313	1.68871	-1.24521	2.31e-18	1.59e-17	Down
EDNRB	4.77661	1.99786	-1.25753	3.78e-20	3.51e-19	Down
TRAV14DV4	0.628257	0.261773	-1.26304	1.5e-06	2.81e-06	Down
IGLV3-25	171.623	71.1064	-1.27119	1.38e-12	4.7e-12	Down
ANGPT1	0.92785	0.381535	-1.28207	2.49e-12	8.28e-12	Down
PTGDS	17.626	7.24482	-1.28269	6.24e-14	2.46e-13	Down
CMKLR1	3.72536	1.52992	-1.28393	3.55e-18	2.37e-17	Down
IGHD3-9	3.25545	1.33179	-1.28949	1.38e-12	4.7e-12	Down
IGHV3-64	13.4594	5.4962	-1.29211	3.33e-15	1.51e-14	Down
KL	0.754943	0.308261	-1.29221	1.06e-18	7.7e-18	Down
PI15	1.4224	0.579196	-1.2962	2.35e-11	7.08e-11	Down
CCL11	11.7793	4.73085	-1.31608	4.15e-13	1.49e-12	Down
IGKV1D-8	9.35616	3.72422	-1.32898	6.02e-14	2.38e-13	Down
KNG1	0.57408	0.227878	-1.33299	1.36e-10	3.78e-10	Down
GNAI1	7.33005	2.88348	-1.34601	1.77e-20	1.74e-19	Down
OASL	11.1333	4.36905	-1.34948	1.91e-08	4.3e-08	Down
CCL15	8.14818	3.18247	-1.35633	1.07e-21	1.38e-20	Down
TNFSF10	50.5355	19.6974	-1.35929	3.66e-20	3.4e-19	Down
BTK	2.27461	0.882664	-1.36568	1.88e-17	1.14e-16	Down
PTGDR	3.78351	1.46248	-1.37131	2.16e-19	1.77e-18	Down
IGLV6-57	97.7814	37.7833	-1.37181	2.49e-14	1.03e-13	Down
GPR17	0.584395	0.225165	-1.37596	3.9e-13	1.41e-12	Down
IGKV3-15	143.595	54.5551	-1.39622	9.6e-15	4.13e-14	Down
AHNAK	69.4244	26.2598	-1.40258	1.39e-18	9.84e-18	Down
TRBV2	0.855474	0.322857	-1.40583	1.03e-09	2.59e-09	Down
IGLC2	774.729	292.06	-1.40743	1.8e-14	7.54e-14	Down
IGHV3-30	131.169	49.3639	-1.4099	8.8e-14	3.41e-13	Down
RSAD2	6.13603	2.30561	-1.41216	1.13e-14	4.85e-14	Down
CX3CR1	0.777355	0.290761	-1.41874	6.34e-16	3.14e-15	Down
IGKV1D-43	3.15817	1.16821	-1.43479	6e-13	2.12e-12	Down
IGHV3-33	93.0714	34.0084	-1.45245	1.8e-15	8.43e-15	Down
PTGER4	17.4032	6.35788	-1.45274	7.62e-25	2.62e-23	Down
ACVRL1	35.0957	12.7961	-1.45559	4.17e-22	5.93e-21	Down
FGF2	1.65552	0.598365	-1.46819	8.01e-14	3.12e-13	Down
PDGFD	3.70939	1.3137	-1.49755	5.27e-22	7.3e-21	Down
HSPA2	12.9799	4.5845	-1.50144	3.08e-20	2.9e-19	Down
CXCL13	13.5193	4.77428	-1.50166	9.28e-09	2.14e-08	Down
HMOX1	34.03	12.0004	-1.50372	2.48e-19	2e-18	Down
VIPR1	14.4194	5.08006	-1.50509	1.35e-19	1.14e-18	Down
IGHV4-34	94.6833	33.3573	-1.50511	2.31e-14	9.55e-14	Down
IGLV3-19	311.395	109.181	-1.51202	9.11e-16	4.4e-15	Down
TNFRSF13C	1.61628	0.56419	-1.51843	4.28e-10	1.12e-09	Down
IGLV5-52	0.823566	0.28531	-1.52936	1.12e-13	4.27e-13	Down
IGLV2-18	39.0154	13.4062	-1.54115	6.18e-18	4e-17	Down
IGHV2-26	34.8194	11.8902	-1.55012	4.79e-14	1.91e-13	Down
PTX3	1.22725	0.418693	-1.55147	9.23e-20	8e-19	Down
XCL2	1.1691	0.39866	-1.55216	4.17e-15	1.87e-14	Down
CD1D	3.39388	1.15212	-1.55864	2.25e-22	3.45e-21	Down
NR3C1	5.01991	1.70296	-1.55962	1.12e-22	1.84e-21	Down
CD1C	2.47814	0.833772	-1.57153	3.95e-16	2.01e-15	Down
CYSLTR1	0.860981	0.287175	-1.58405	1.45e-21	1.81e-20	Down
SPINK5	3.51842	1.1727	-1.58509	2.49e-10	6.7e-10	Down
IGHV4-31	61.5571	20.5125	-1.58542	1.68e-12	5.67e-12	Down
PIK3CG	1.73739	0.574143	-1.59744	1.03e-19	8.9e-19	Down
IGHV1-46	93.7792	30.9318	-1.60018	5.81e-16	2.89e-15	Down
IGLV1-36	19.7101	6.46501	-1.60821	3.01e-17	1.77e-16	Down
SLC22A17	3.79494	1.23928	-1.61457	2.27e-20	2.19e-19	Down
COLEC12	2.98724	0.970156	-1.62252	2.95e-20	2.79e-19	Down
IGHD6-6	0.812809	0.263751	-1.62374	1.18e-12	4.05e-12	Down
NPR1	2.65429	0.857529	-1.63007	4.56e-19	3.52e-18	Down
IGHV3-48	47.716	15.2436	-1.64627	6.22e-15	2.74e-14	Down
TLR7	1.26404	0.403331	-1.648	2.71e-19	2.17e-18	Down
IL16	2.17833	0.693131	-1.65202	5.65e-23	1e-21	Down
CD48	8.19668	2.60265	-1.65506	9.63e-19	7.07e-18	Down
IGLV2-11	263.639	83.496	-1.65879	7.08e-18	4.55e-17	Down
FABP4	12.9498	4.09751	-1.66011	1.62e-21	1.99e-20	Down
IGHV3-43	20.3547	6.43466	-1.66142	1.84e-15	8.58e-15	Down
IGHV4-28	29.3363	9.22104	-1.66968	7.45e-15	3.25e-14	Down
IGKV1-5	439.092	137.108	-1.67921	3.01e-16	1.55e-15	Down
SLIT2	1.94844	0.607157	-1.68218	5.26e-17	3e-16	Down
PLCG2	2.59979	0.808595	-1.6849	1.84e-21	2.23e-20	Down
IGHM	328.302	100.949	-1.70139	1.18e-16	6.4e-16	Down
IGLC6	3.57804	1.09361	-1.71007	2.53e-15	1.16e-14	Down
IGLV1-40	302.796	92.5074	-1.7107	1.51e-16	8.07e-16	Down
CCR10	0.853057	0.2605	-1.71136	1.78e-19	1.48e-18	Down
TRDC	2.83138	0.860206	-1.71875	3.68e-17	2.15e-16	Down
IGHV4-39	310.218	93.1641	-1.73543	3.74e-13	1.35e-12	Down
IGLV1-47	150.223	44.9924	-1.73935	2.58e-17	1.54e-16	Down
NGFR	2.43557	0.728309	-1.74164	4.92e-20	4.49e-19	Down
IGLC3	553.901	165.547	-1.74238	1.27e-14	5.4e-14	Down
ADIPOQ	1.90574	0.568035	-1.7463	6.75e-23	1.17e-21	Down
IGHV1-18	266.508	79.3681	-1.74755	8.35e-16	4.06e-15	Down
BMP6	2.54994	0.748429	-1.76852	1.09e-21	1.41e-20	Down
UCN3	3.58677	1.04707	-1.77633	2e-20	1.96e-19	Down
BMP2	16.723	4.87392	-1.77868	3.7e-22	5.33e-21	Down
IGLV5-37	8.39879	2.44169	-1.7823	4.13e-15	1.86e-14	Down
SEMA3D	0.66791	0.192511	-1.79471	2.59e-21	3.02e-20	Down
IGLV2-23	293.609	84.3512	-1.79941	9.63e-19	7.07e-18	Down
IGKV5-2	9.30386	2.67133	-1.80027	4.57e-17	2.63e-16	Down
IGLV1-51	261.327	74.5387	-1.80979	1.58e-18	1.12e-17	Down
IGLC7	28.1002	7.99763	-1.81293	4.22e-13	1.52e-12	Down
IGKV2D-29	33.2914	9.46392	-1.81464	1.61e-15	7.59e-15	Down
CD19	2.04255	0.578518	-1.81994	5.87e-14	2.32e-13	Down
SEMA3G	4.18344	1.17672	-1.82992	4.1e-22	5.84e-21	Down
ADRB2	0.80809	0.226256	-1.83656	1.04e-23	2.34e-22	Down
TRGC2	1.06795	0.298869	-1.83726	5.79e-17	3.28e-16	Down
IGHV3-38	3.68916	1.02685	-1.84507	1.01e-16	5.58e-16	Down
IGKV3D-11	12.6557	3.50063	-1.85411	2.5e-17	1.49e-16	Down
IGKV1-6	86.7768	23.9369	-1.85807	1.48e-17	9.11e-17	Down
IGKV1-8	11.0885	3.04792	-1.86317	1.45e-17	8.92e-17	Down
TLR3	5.43337	1.478	-1.8782	4.11e-25	1.57e-23	Down
KIR2DL4	0.847676	0.229641	-1.88413	4.8e-18	3.15e-17	Down
IGHV3-53	43.7507	11.8075	-1.88961	6.72e-17	3.76e-16	Down
PTH1R	0.730949	0.197161	-1.89039	9.57e-23	1.61e-21	Down
IL1R2	14.0328	3.7804	-1.89219	3.95e-19	3.08e-18	Down
IGKV4-1	625.889	168.183	-1.89588	7.47e-18	4.79e-17	Down
IGHV3-35	5.74801	1.54021	-1.89993	3.86e-17	2.24e-16	Down
DEFB1	23.946	6.36573	-1.91139	1.13e-16	6.14e-16	Down
IGLV3-10	114.425	30.4179	-1.91141	2.72e-15	1.24e-14	Down
IGLV5-45	40.8177	10.7536	-1.92437	1.1e-20	1.13e-19	Down
PNOC	0.97397	0.255522	-1.93043	3.29e-19	2.59e-18	Down
IGHD1-1	0.926181	0.242639	-1.93249	5.82e-16	2.89e-15	Down
IGKV3-11	377.882	98.8086	-1.93523	5.89e-19	4.48e-18	Down
IGHV3-23	440.1	115.072	-1.93529	5.12e-18	3.35e-17	Down
IGLV4-60	36.5894	9.41042	-1.9591	7.46e-17	4.15e-16	Down
CCL21	66.966	17.1529	-1.96497	2.22e-21	2.64e-20	Down
IGKV2D-24	5.5015	1.40232	-1.97201	8.89e-18	5.64e-17	Down
IGLV2-14	453.171	115.396	-1.97346	2.17e-17	1.3e-16	Down
IGKC	1821.7	463.174	-1.97566	6.08e-19	4.61e-18	Down
IGKV1-33	2.81758	0.708809	-1.99099	1.13e-17	7.11e-17	Down
IGLV4-69	141.462	35.3455	-2.00082	2.53e-18	1.73e-17	Down
IGHV3-73	63.9556	15.9703	-2.00167	7.87e-17	4.36e-16	Down
IGHV3-15	247.785	61.8312	-2.00268	3.66e-18	2.44e-17	Down
IGLV8-61	108.714	26.8352	-2.01833	2.29e-12	7.66e-12	Down
CD79B	5.9393	1.46371	-2.02066	1.07e-19	9.17e-19	Down
IGKV1D-17	5.42617	1.32675	-2.03204	1.09e-13	4.19e-13	Down
CCL28	25.3527	6.15758	-2.0417	4.03e-22	5.75e-21	Down
IGKV1D-42	4.64098	1.12251	-2.04771	3.66e-16	1.87e-15	Down
IGHV5-51	381.489	91.8101	-2.05491	9.79e-18	6.19e-17	Down
IGKV1D-16	23.5067	5.64624	-2.05771	1.11e-18	8.02e-18	Down
IGLV3-9	51.8806	12.4169	-2.06289	1.39e-16	7.49e-16	Down
IGLV7-46	114.684	27.17	-2.07758	8.99e-20	7.83e-19	Down
IGLV1-44	190.285	44.7353	-2.08868	2.23e-19	1.82e-18	Down
CCL19	20.1323	4.72439	-2.09131	1.08e-17	6.8e-17	Down
IGHV3-66	27.4075	6.40383	-2.09756	6.84e-17	3.82e-16	Down
FGFR2	9.32326	2.17635	-2.09892	1.23e-24	3.89e-23	Down
GDNF	1.00641	0.234195	-2.10344	1.33e-21	1.67e-20	Down
IGHV3-13	31.2342	7.24441	-2.10819	1.23e-18	8.8e-18	Down
IGKV1-9	166.909	38.6326	-2.11117	1.74e-18	1.22e-17	Down
FGF10	0.99009	0.228474	-2.11553	1.34e-16	7.25e-16	Down
TRDV1	1.60554	0.369833	-2.11812	3.68e-15	1.66e-14	Down
CSRP1	100.119	22.9303	-2.12638	2.94e-18	1.99e-17	Down
GHR	2.06104	0.471593	-2.12776	7.36e-21	7.83e-20	Down
IGKV2-24	90.2498	20.5873	-2.13217	1.13e-19	9.66e-19	Down
CCL14	0.966824	0.220534	-2.13225	1.04e-25	5.71e-24	Down
IGHV4-59	199.893	45.3859	-2.13891	1.6e-17	9.77e-17	Down
NR5A2	6.75302	1.51333	-2.1578	5.47e-26	3.66e-24	Down
IGHD6-25	2.69251	0.59339	-2.1819	4.09e-21	4.55e-20	Down
SEMA6A	10.4039	2.29076	-2.18322	2.36e-26	2.07e-24	Down
SCG2	5.87099	1.28381	-2.19317	1.52e-23	3.24e-22	Down
IGKV1-16	129.686	28.3016	-2.19607	2.02e-18	1.4e-17	Down
PRKCB	2.8173	0.614211	-2.19751	9.85e-25	3.22e-23	Down
IGLV3-1	163.895	35.5135	-2.20634	2.15e-18	1.49e-17	Down
CD209	6.71037	1.45391	-2.20646	1.07e-23	2.39e-22	Down
IGKV3-20	825.681	177.529	-2.21753	2.46e-20	2.36e-19	Down
IGKV1-27	97.5187	20.9142	-2.2212	8.22e-20	7.22e-19	Down
THRB	3.97378	0.849895	-2.22515	9.92e-23	1.66e-21	Down
IGHV3-11	143.013	30.5289	-2.2279	2.8e-19	2.23e-18	Down
IGLV2-33	1.90381	0.404703	-2.23395	2.09e-16	1.1e-15	Down
IGHV3-49	117.045	24.852	-2.23563	2.18e-19	1.78e-18	Down
IGLV4-3	2.29763	0.486783	-2.2388	4.9e-16	2.46e-15	Down
IGHV3-21	154.351	32.3639	-2.25376	5.14e-19	3.93e-18	Down
CCL8	7.0192	1.4631	-2.26227	2.5e-18	1.71e-17	Down
IGHD1-26	0.871619	0.177902	-2.29262	3.54e-16	1.81e-15	Down
CD22	2.45006	0.497963	-2.29871	4.99e-17	2.85e-16	Down
IGKV3D-20	45.9697	9.28201	-2.30817	3.38e-19	2.66e-18	Down
S100B	9.07917	1.83307	-2.3083	5.39e-21	5.86e-20	Down
CD79A	30.6906	6.18238	-2.31156	1.84e-20	1.81e-19	Down
IGKV3D-15	13.7177	2.73301	-2.32748	5.13e-20	4.66e-19	Down
CCL13	14.8694	2.88311	-2.36665	3.22e-19	2.55e-18	Down
IGHV1-2	172.758	33.1867	-2.38008	1.98e-17	1.2e-16	Down
IGKV1-17	135.309	25.4626	-2.40981	5.7e-19	4.35e-18	Down
IGHV1-58	30.1517	5.63987	-2.4185	3.63e-16	1.85e-15	Down
IGLV1-50	4.62126	0.862379	-2.42189	5.47e-19	4.18e-18	Down
BMP5	2.83209	0.516903	-2.4539	6.9e-24	1.63e-22	Down
IGKV3-7	14.6474	2.64362	-2.47006	3.77e-20	3.5e-19	Down
IGKV2-28	4.65185	0.839181	-2.47075	4.77e-21	5.25e-20	Down
TPM2	191.633	34.3777	-2.4788	3.59e-07	7.12e-07	Down
APOBEC3A	1.98141	0.353292	-2.48759	4.55e-17	2.62e-16	Down
IGHA1	6001.51	1069.63	-2.48822	3.42e-21	3.88e-20	Down
IGLJ1	2.29777	0.406427	-2.49917	7.33e-21	7.82e-20	Down
IGKV2D-28	2.21285	0.387849	-2.51234	2.63e-22	3.96e-21	Down
CXCL12	22.9085	4.00459	-2.51616	1.92e-25	8.79e-24	Down
IGHV3-74	176.399	30.7192	-2.52163	1.63e-21	2e-20	Down
IGHV4-4	8.86707	1.53238	-2.53269	4.87e-18	3.19e-17	Down
NR3C2	18.8351	3.25326	-2.53347	1.94e-27	4.4e-25	Down
CR2	5.1285	0.884882	-2.53498	1.61e-16	8.58e-16	Down
IGHV6-1	15.5911	2.6379	-2.56326	2.12e-21	2.53e-20	Down
IGLV2-8	144.422	24.416	-2.56439	4.4e-21	4.87e-20	Down
IGKV6-21	24.4182	4.02607	-2.60051	2.03e-20	1.99e-19	Down
PTN	9.07472	1.48984	-2.6067	2.48e-26	2.11e-24	Down
IL6R	12.2492	2.00685	-2.60968	2.64e-28	2.34e-25	Down
EDN2	4.12634	0.654415	-2.65658	3.59e-13	1.3e-12	Down
IGLV7-43	82.6945	12.8203	-2.68936	1.74e-21	2.13e-20	Down
IGKV1-39	9.30029	1.42852	-2.70276	2.01e-20	1.98e-19	Down
IGLV10-54	98.1062	14.873	-2.72165	4.78e-17	2.74e-16	Down
IGLV5-48	3.2022	0.477764	-2.74469	9.57e-19	7.02e-18	Down
SECTM1	61.1741	8.93467	-2.77543	4.19e-24	1.09e-22	Down
IGHV2-5	37.6591	5.40847	-2.79971	6.48e-20	5.79e-19	Down
IGKV1D-39	6.98017	0.983325	-2.82752	5.96e-20	5.36e-19	Down
IGKV1D-33	1.80227	0.250127	-2.84908	1.4e-18	9.96e-18	Down
IGHV3-72	105.387	14.3826	-2.87331	3.09e-21	3.54e-20	Down
SEMA6D	6.34968	0.863484	-2.87844	1.15e-27	3.34e-25	Down
IGKV1-12	14.1323	1.86613	-2.92088	7.07e-21	7.58e-20	Down
IGKV6D-21	17.4028	2.19929	-2.98421	5.53e-18	3.61e-17	Down
PENK	1.18284	0.146313	-3.01512	1.94e-11	5.9e-11	Down
FABP2	25.4814	3.09361	-3.04208	1.49e-24	4.61e-23	Down
LIFR	2.42621	0.290383	-3.06267	1.45e-26	1.4e-24	Down
CCL23	3.39586	0.40063	-3.08343	4.59e-26	3.25e-24	Down
TNFRSF17	11.5967	1.3498	-3.10289	9.9e-24	2.24e-22	Down
NPY	1.1266	0.128804	-3.12873	2.09e-24	6.11e-23	Down
EDN3	23.723	2.70088	-3.13478	6.9e-27	8.5e-25	Down
MASP1	2.49167	0.279623	-3.15556	7.82e-17	4.34e-16	Down
IGKV2D-30	3.75833	0.421539	-3.15636	6.43e-23	1.13e-21	Down
CTSG	6.17711	0.675678	-3.19252	8.82e-26	5.04e-24	Down
IGKV3D-7	2.05473	0.208165	-3.30315	1.27e-21	1.61e-20	Down
VIP	33.7249	3.2836	-3.36046	3.11e-26	2.51e-24	Down
IGHA2	6411.23	581.925	-3.46169	3.2e-24	8.6e-23	Down
CNTFR	9.15236	0.781883	-3.54912	4.83e-25	1.78e-23	Down
GCG	26.5053	2.23004	-3.57114	1.53e-27	3.79e-25	Down
AGTR1	2.08679	0.175314	-3.57327	3.92e-21	4.39e-20	Down
DES	865.043	72.4911	-3.5769	1.37e-18	9.77e-18	Down
IGKV2-30	27.3922	2.24663	-3.60793	3.58e-24	9.55e-23	Down
GREM2	11.8245	0.938622	-3.6551	1.47e-27	3.75e-25	Down
ANGPTL1	7.69019	0.606277	-3.66497	2.88e-24	7.92e-23	Down
OGN	13.4651	1.04244	-3.69119	1.03e-25	5.69e-24	Down
CMA1	3.00421	0.23232	-3.6928	4.39e-27	6.8e-25	Down
NR1H4	4.56143	0.337334	-3.75724	2.43e-20	2.34e-19	Down
IGHV3-7	24.9254	1.80542	-3.78721	1.35e-24	4.24e-23	Down
ANGPTL7	1.70044	0.12271	-3.79258	7.34e-26	4.48e-24	Down
GLP2R	2.08736	0.149979	-3.79885	2.25e-28	2.34e-25	Down
CHP2	144.301	10.0175	-3.84848	5.08e-27	7.06e-25	Down
CHGA	93.8104	4.62453	-4.34237	1.72e-27	4.01e-25	Down
GUCA2A	967.417	29.5575	-5.03254	1.07e-27	3.3e-25	Down
BMP3	10.8623	0.320831	-5.08137	3.14e-28	2.34e-25	Down
SST	30.759	0.876186	-5.13363	2.49e-27	5.17e-25	Down
PYY	79.0554	1.54134	-5.6806	6.54e-28	2.75e-25	Down
INSL5	60.9451	0.968879	-5.97505	4.54e-21	5.01e-20	Down
SLC10A2	3.89684	0.0233488	-7.38281	1.33e-32	1.29e-28	Down
