# Supplementary material for: A novel prognostic signature of immune‐related genes for patients with colorectal cancer
Source: J Cell Mol Med. 2020 Jun 21;24(15):8491–504. doi: 10.1111/jcmm.15443 (PMC7412433; doi:10.1111/jcmm.15443)
Supplement: Supplementary file 5 — Table S3 [file JCMM-24-8491-s005.xlsx]

## Sheet: Supplementary Table 3
Supplementary Table 3. The GO terms enrichment analysis of differentially expressed IRGs
ID	Description	GeneRatio	BgRatio	p-value	p.adjust	qvalue	geneID	Count
GO:0006958	complement activation, classical pathway	80/451	137/18493	3.53e-94	1.44e-90	8.58e-91	1380/3493/3494/3497/3500/3502/3503/3507/28468/28466/28464/28461/28455/28457/28454/28450/28449/28448/28445/28444/28442/28439/28434/28426/28424/28423/28420/28414/28412/28452/28410/28409/28408/28400/28396/28395/28394/28401/28392/28391/28388/28385/3514/28940/28938/28937/28930/28299/28903/28896/28893/28921/28919/28883/28881/28913/28912/28876/28874/28908/28907/3538/3539/3542/28834/28825/28823/28822/288…	80
GO:0006959	humoral immune response	109/451	349/18493	9.57e-92	1.95e-88	1.16e-88	3458/5473/6374/6373/6372/2919/10563/2920/5196/2921/6357/1672/1671/3934/10584/116842/6278/2/1511/5225/2243/6556/11005/5648/1236/930/1380/3493/3494/3497/3500/3502/3503/3507/28468/28466/28464/28461/28455/28457/28454/28450/28449/28448/28445/28444/28442/28439/28434/28426/28424/28423/28420/28414/28412/28452/28410/28409/28408/28400/28396/28395/28394/28401/28392/28391/28388/28385/3514/28940/28938/28937/2…	109
GO:0006956	complement activation	84/451	170/18493	1.7e-90	2.31e-87	1.37e-87	10584/2/5648/930/1380/3493/3494/3497/3500/3502/3503/3507/28468/28466/28464/28461/28455/28457/28454/28450/28449/28448/28445/28444/28442/28439/28434/28426/28424/28423/28420/28414/28412/28452/28410/28409/28408/28400/28396/28395/28394/28401/28392/28391/28388/28385/3514/28940/28938/28937/28930/28299/28903/28896/28893/28921/28919/28883/28881/28913/28912/28876/28874/28908/28907/3538/3539/3542/28834/2882…	84
GO:0050900	leukocyte migration	121/451	478/18493	3.64e-90	3.71e-87	2.21e-87	5473/58191/6374/6373/6372/2919/6387/10563/2920/5196/2921/6357/6355/6278/4318/3553/3929/6364/7422/6352/7474/2150/8797/8795/8600/56477/3162/5294/6359/6358/6363/10344/1236/6366/6356/6368/6349/6369/6846/2185/3586/4282/4973/3635/3493/3494/3507/28461/28457/28454/28450/28449/28442/28439/28434/28424/28420/28452/28395/28394/28392/3514/28940/28938/28937/28930/28299/28903/28896/28893/28921/28919/28883/28881…	121
GO:0002455	humoral immune response mediated by circulating immunoglobulin	80/451	149/18493	4.99e-90	4.07e-87	2.42e-87	1380/3493/3494/3497/3500/3502/3503/3507/28468/28466/28464/28461/28455/28457/28454/28450/28449/28448/28445/28444/28442/28439/28434/28426/28424/28423/28420/28414/28412/28452/28410/28409/28408/28400/28396/28395/28394/28401/28392/28391/28388/28385/3514/28940/28938/28937/28930/28299/28903/28896/28893/28921/28919/28883/28881/28913/28912/28876/28874/28908/28907/3538/3539/3542/28834/28825/28823/28822/288…	80
GO:0072376	protein activation cascade	86/451	194/18493	2.01e-87	1.36e-84	8.13e-85	10584/2/2243/3827/5648/930/1380/3493/3494/3497/3500/3502/3503/3507/28468/28466/28464/28461/28455/28457/28454/28450/28449/28448/28445/28444/28442/28439/28434/28426/28424/28423/28420/28414/28412/28452/28410/28409/28408/28400/28396/28395/28394/28401/28392/28391/28388/28385/3514/28940/28938/28937/28930/28299/28903/28896/28893/28921/28919/28883/28881/28913/28912/28876/28874/28908/28907/3538/3539/3542/…	86
GO:0002460	adaptive immune response based on somatic recombination of immune receptors built from immunoglobulin superfamily domains	105/451	354/18493	1.41e-85	8.22e-83	4.9e-83	909/910/911/912/79465/80328/80329/135250/154064/353091/10563/3553/6556/959/91543/7292/6363/3586/695/1380/3635/3493/3494/3497/3500/3502/3503/3507/28468/28466/28464/28461/28455/28457/28454/28450/28449/28448/28445/28444/28442/28439/28434/28426/28424/28423/28420/28414/28412/28452/28410/28409/28408/28400/28396/28395/28394/28401/28392/28391/28388/28385/3514/28940/28938/28937/28930/28299/28903/28896/288…	105
GO:0016064	immunoglobulin mediated immune response	86/451	212/18493	2.79e-83	1.42e-80	8.47e-81	959/7292/3586/695/1380/3635/3493/3494/3497/3500/3502/3503/3507/28468/28466/28464/28461/28455/28457/28454/28450/28449/28448/28445/28444/28442/28439/28434/28426/28424/28423/28420/28414/28412/28452/28410/28409/28408/28400/28396/28395/28394/28401/28392/28391/28388/28385/3514/28940/28938/28937/28930/28299/28903/28896/28893/28921/28919/28883/28881/28913/28912/28876/28874/28908/28907/3538/3539/3542/2883…	86
GO:0019724	B cell mediated immunity	86/451	213/18493	4.59e-83	2.08e-80	1.24e-80	959/7292/3586/695/1380/3635/3493/3494/3497/3500/3502/3503/3507/28468/28466/28464/28461/28455/28457/28454/28450/28449/28448/28445/28444/28442/28439/28434/28426/28424/28423/28420/28414/28412/28452/28410/28409/28408/28400/28396/28395/28394/28401/28392/28391/28388/28385/3514/28940/28938/28937/28930/28299/28903/28896/28893/28921/28919/28883/28881/28913/28912/28876/28874/28908/28907/3538/3539/3542/2883…	86
GO:0002449	lymphocyte mediated immunity	102/451	344/18493	5.17e-83	2.11e-80	1.26e-80	909/910/911/912/79465/80328/80329/135250/154064/353091/3553/6556/959/91543/7292/3586/695/1380/3635/3493/3494/3497/3500/3502/3503/3507/28468/28466/28464/28461/28455/28457/28454/28450/28449/28448/28445/28444/28442/28439/28434/28426/28424/28423/28420/28414/28412/28452/28410/28409/28408/28400/28396/28395/28394/28401/28392/28391/28388/28385/3514/28940/28938/28937/28930/28299/28903/28896/28893/28921/28…	102
GO:0006909	phagocytosis	96/451	342/18493	2.06e-75	7.62e-73	4.54e-73	3326/81035/3553/3929/9370/2150/6556/8685/5806/5881/5336/3493/3494/3497/3500/3502/3503/3507/28468/28466/28464/28461/28455/28457/28454/28450/28449/28448/28445/28444/28442/28439/28434/28426/28424/28423/28420/28414/28412/28452/28410/28409/28408/28400/28396/28395/28394/28401/28392/28391/28388/28385/3514/28940/28938/28937/28930/28299/28903/28896/28893/28921/28919/28883/28881/28913/28912/28876/28874/289…	96
GO:0002429	immune response-activating cell surface receptor signaling pathway	99/451	414/18493	2.07e-70	7.03e-68	4.19e-68	3326/30835/4586/4585/1236/973/974/695/930/1380/3635/933/5336/5579/3493/3494/3497/3500/3502/3503/3507/28468/28466/28464/28461/28455/28457/28454/28450/28449/28448/28445/28444/28442/28439/28434/28426/28424/28423/28420/28414/28412/28452/28410/28409/28408/28400/28396/28395/28394/28401/28392/28391/28388/28385/3514/28940/28938/28937/28930/28299/28903/28896/28893/28921/28919/28883/28881/28913/28912/28876…	99
GO:0002440	production of molecular mediator of immune response	84/451	268/18493	3.27e-70	1.03e-67	6.12e-68	353091/64127/3553/5950/7098/5225/7474/2150/6556/11005/959/3162/91543/7292/3586/4282/695/933/3514/28940/28938/28937/28935/28930/28299/28943/28942/28941/28903/28900/28896/28893/28891/28904/28923/28921/28919/28883/28882/28881/28913/28912/28876/28875/28874/28877/28908/28907/28906/28870/28826/28825/28823/28822/28820/28772/28816/28815/28814/28813/28817/28809/28803/28802/28799/28797/28793/28791/28804/28…	84
GO:0002768	immune response-regulating cell surface receptor signaling pathway	99/451	445/18493	3.79e-67	1.1e-64	6.58e-65	3326/30835/4586/4585/1236/973/974/695/930/1380/3635/933/5336/5579/3493/3494/3497/3500/3502/3503/3507/28468/28466/28464/28461/28455/28457/28454/28450/28449/28448/28445/28444/28442/28439/28434/28426/28424/28423/28420/28414/28412/28452/28410/28409/28408/28400/28396/28395/28394/28401/28392/28391/28388/28385/3514/28940/28938/28937/28930/28299/28903/28896/28893/28921/28919/28883/28881/28913/28912/28876…	99
GO:0002377	immunoglobulin production	70/451	180/18493	5.5e-66	1.49e-63	8.91e-64	5950/959/7292/3586/695/933/3514/28940/28938/28937/28935/28930/28299/28943/28942/28941/28903/28900/28896/28893/28891/28904/28923/28921/28919/28883/28882/28881/28913/28912/28876/28875/28874/28877/28908/28907/28906/28870/28826/28825/28823/28822/28820/28772/28816/28815/28814/28813/28817/28809/28803/28802/28799/28797/28793/28791/28804/28786/28785/28784/28783/28781/28779/28778/28776/28775/28774/3598/28…	70
GO:0002526	acute inflammatory response	71/451	211/18493	1.14e-61	2.89e-59	1.72e-59	2/3553/3929/5005/5004/7036/8600/3552/5294/7292/1236/695/930/1380/3500/3502/3503/28461/28457/28454/28450/28449/28442/28439/28434/28424/28420/28452/28395/28394/28392/3514/28940/28938/28937/28930/28299/28903/28896/28893/28921/28919/28883/28881/28913/28912/28876/28874/28908/28907/3542/28834/28825/28823/28822/28820/28816/28815/28813/28817/28809/28797/28793/28791/28778/28776/6288/6289/1910/5008/3570	71
GO:0002920	regulation of humoral immune response	59/451	126/18493	1.64e-61	3.93e-59	2.34e-59	10563/2/5225/11005/1236/930/1380/3500/3502/3503/28461/28457/28454/28450/28449/28442/28439/28434/28424/28420/28452/28395/28394/28392/3514/28940/28938/28937/28930/28299/28903/28896/28893/28921/28919/28883/28881/28913/28912/28876/28874/28908/28907/3542/28834/28825/28823/28822/28820/28816/28815/28813/28817/28809/28797/28793/28791/28778/28776	59
GO:0002673	regulation of acute inflammatory response	62/451	149/18493	1.27e-60	2.87e-58	1.71e-58	2/3553/8600/5294/1236/695/930/1380/3500/3502/3503/28461/28457/28454/28450/28449/28442/28439/28434/28424/28420/28452/28395/28394/28392/3514/28940/28938/28937/28930/28299/28903/28896/28893/28921/28919/28883/28881/28913/28912/28876/28874/28908/28907/3542/28834/28825/28823/28822/28820/28816/28815/28813/28817/28809/28797/28793/28791/28778/28776/1910/5008	62
GO:0030449	regulation of complement activation	55/451	107/18493	2.72e-60	5.83e-58	3.47e-58	2/930/1380/3500/3502/3503/28461/28457/28454/28450/28449/28442/28439/28434/28424/28420/28452/28395/28394/28392/3514/28940/28938/28937/28930/28299/28903/28896/28893/28921/28919/28883/28881/28913/28912/28876/28874/28908/28907/3542/28834/28825/28823/28822/28820/28816/28815/28813/28817/28809/28797/28793/28791/28778/28776	55
GO:2000257	regulation of protein activation cascade	55/451	108/18493	5.42e-60	1.1e-57	6.58e-58	2/930/1380/3500/3502/3503/28461/28457/28454/28450/28449/28442/28439/28434/28424/28420/28452/28395/28394/28392/3514/28940/28938/28937/28930/28299/28903/28896/28893/28921/28919/28883/28881/28913/28912/28876/28874/28908/28907/3542/28834/28825/28823/28822/28820/28816/28815/28813/28817/28809/28797/28793/28791/28778/28776	55
GO:0050727	regulation of inflammatory response	89/451	425/18493	1.02e-57	1.99e-55	1.18e-55	4318/2/64127/3553/3929/2167/7098/9370/51284/6352/7474/8600/5294/7292/6358/1236/6349/6369/3586/695/930/1380/3500/3502/3503/28461/28457/28454/28450/28449/28442/28439/28434/28424/28420/28452/28395/28394/28392/3514/28940/28938/28937/28930/28299/28903/28896/28893/28921/28919/28883/28881/28913/28912/28876/28874/28908/28907/3542/28834/28825/28823/28822/28820/28816/28815/28813/28817/28809/28797/28793/287…	89
GO:0002697	regulation of immune effector process	90/451	439/18493	1.55e-57	2.87e-55	1.71e-55	909/910/911/912/3458/79465/80328/80329/135250/154064/353091/6372/4321/2/64127/3553/3929/5950/7098/5225/7474/2150/11005/959/3162/91543/7292/6363/3586/4282/695/930/1380/933/3500/3502/3503/28461/28457/28454/28450/28449/28442/28439/28434/28424/28420/28452/28395/28394/28392/3514/28940/28938/28937/28930/28299/28903/28896/28893/28921/28919/28883/28881/28913/28912/28876/28874/28908/28907/3542/28834/28825…	90
GO:0050853	B cell receptor signaling pathway	55/451	122/18493	3.51e-56	6.22e-54	3.71e-54	973/974/695/930/933/5336/5579/3493/3494/3497/3500/3502/3503/3507/28468/28466/28464/28461/28455/28457/28454/28450/28449/28448/28445/28444/28442/28439/28434/28426/28424/28423/28420/28414/28412/28452/28410/28409/28408/28400/28396/28395/28394/28401/28392/28391/28388/28385/3514/3538/3539/3542/28834/1493/28526	55
GO:0006910	phagocytosis, recognition	48/451	84/18493	1e-55	1.7e-53	1.02e-53	81035/3493/3494/3497/3500/3502/3503/3507/28468/28466/28464/28461/28455/28457/28454/28450/28449/28448/28445/28444/28442/28439/28434/28426/28424/28423/28420/28414/28412/28452/28410/28409/28408/28400/28396/28395/28394/28401/28392/28391/28388/28385/3514/3538/3539/3542/28834/28526	48
GO:0002433	immune response-regulating cell surface receptor signaling pathway involved in phagocytosis	56/451	135/18493	1.16e-54	1.82e-52	1.09e-52	3326/5336/3500/3502/3503/28461/28457/28454/28450/28449/28442/28439/28434/28424/28420/28452/28395/28394/28392/3514/28940/28938/28937/28930/28299/28903/28896/28893/28921/28919/28883/28881/28913/28912/28876/28874/28908/28907/3542/28834/28825/28823/28822/28820/28816/28815/28813/28817/28809/28797/28793/28791/28778/28776/2214/5335	56
GO:0038096	Fc-gamma receptor signaling pathway involved in phagocytosis	56/451	135/18493	1.16e-54	1.82e-52	1.09e-52	3326/5336/3500/3502/3503/28461/28457/28454/28450/28449/28442/28439/28434/28424/28420/28452/28395/28394/28392/3514/28940/28938/28937/28930/28299/28903/28896/28893/28921/28919/28883/28881/28913/28912/28876/28874/28908/28907/3542/28834/28825/28823/28822/28820/28816/28815/28813/28817/28809/28797/28793/28791/28778/28776/2214/5335	56
GO:0038095	Fc-epsilon receptor signaling pathway	53/451	117/18493	2.75e-54	4.15e-52	2.47e-52	695/5336/3497/28461/28457/28454/28450/28449/28442/28439/28434/28424/28420/28452/28395/28394/28392/3514/28940/28938/28937/28930/28299/28903/28896/28893/28921/28919/28883/28881/28913/28912/28876/28874/28908/28907/3542/28834/28825/28823/28822/28820/28816/28815/28813/28817/28809/28797/28793/28791/28778/28776/5335	53
GO:0038094	Fc-gamma receptor signaling pathway	56/451	138/18493	5.27e-54	7.67e-52	4.57e-52	3326/5336/3500/3502/3503/28461/28457/28454/28450/28449/28442/28439/28434/28424/28420/28452/28395/28394/28392/3514/28940/28938/28937/28930/28299/28903/28896/28893/28921/28919/28883/28881/28913/28912/28876/28874/28908/28907/3542/28834/28825/28823/28822/28820/28816/28815/28813/28817/28809/28797/28793/28791/28778/28776/2214/5335	56
GO:0002431	Fc receptor mediated stimulatory signaling pathway	56/451	140/18493	1.41e-53	1.98e-51	1.18e-51	3326/5336/3500/3502/3503/28461/28457/28454/28450/28449/28442/28439/28434/28424/28420/28452/28395/28394/28392/3514/28940/28938/28937/28930/28299/28903/28896/28893/28921/28919/28883/28881/28913/28912/28876/28874/28908/28907/3542/28834/28825/28823/28822/28820/28816/28815/28813/28817/28809/28797/28793/28791/28778/28776/2214/5335	56
GO:0050871	positive regulation of B cell activation	54/451	144/18493	7.53e-50	1.02e-47	6.1e-48	64127/7292/4282/695/3635/3493/3494/3497/3500/3502/3503/3507/28468/28466/28464/28461/28455/28457/28454/28450/28449/28448/28445/28444/28442/28439/28434/28426/28424/28423/28420/28414/28412/28452/28410/28409/28408/28400/28396/28395/28394/28401/28392/28391/28388/28385/3514/3538/3539/3542/28834/51293/115650/28526	54
GO:0006911	phagocytosis, engulfment	49/451	112/18493	2.79e-49	3.67e-47	2.19e-47	2150/5881/3493/3494/3497/3500/3502/3503/3507/28468/28466/28464/28461/28455/28457/28454/28450/28449/28448/28445/28444/28442/28439/28434/28426/28424/28423/28420/28414/28412/28452/28410/28409/28408/28400/28396/28395/28394/28401/28392/28391/28388/28385/3514/3538/3539/3542/28834/28526	49
GO:1903317	regulation of protein maturation	57/451	172/18493	4.93e-49	6.28e-47	3.75e-47	2/7036/930/1380/3500/3502/3503/28461/28457/28454/28450/28449/28442/28439/28434/28424/28420/28452/28395/28394/28392/3514/28940/28938/28937/28930/28299/28903/28896/28893/28921/28919/28883/28881/28913/28912/28876/28874/28908/28907/3542/28834/28825/28823/28822/28820/28816/28815/28813/28817/28809/28797/28793/28791/28778/28776/7850	57
GO:0050864	regulation of B cell activation	58/451	183/18493	1.3e-48	1.61e-46	9.59e-47	64127/7292/3586/4282/695/3635/933/3493/3494/3497/3500/3502/3503/3507/28468/28466/28464/28461/28455/28457/28454/28450/28449/28448/28445/28444/28442/28439/28434/28426/28424/28423/28420/28414/28412/28452/28410/28409/28408/28400/28396/28395/28394/28401/28392/28391/28388/28385/3514/3538/3539/3542/28834/51293/3624/115650/1493/28526	58
GO:0070613	regulation of protein processing	56/451	170/18493	5.22e-48	6.24e-46	3.72e-46	2/930/1380/3500/3502/3503/28461/28457/28454/28450/28449/28442/28439/28434/28424/28420/28452/28395/28394/28392/3514/28940/28938/28937/28930/28299/28903/28896/28893/28921/28919/28883/28881/28913/28912/28876/28874/28908/28907/3542/28834/28825/28823/28822/28820/28816/28815/28813/28817/28809/28797/28793/28791/28778/28776/7850	56
GO:0038093	Fc receptor signaling pathway	58/451	187/18493	5.36e-48	6.24e-46	3.72e-46	3326/695/5336/3497/3500/3502/3503/28461/28457/28454/28450/28449/28442/28439/28434/28424/28420/28452/28395/28394/28392/3514/28940/28938/28937/28930/28299/28903/28896/28893/28921/28919/28883/28881/28913/28912/28876/28874/28908/28907/3542/28834/28825/28823/28822/28820/28816/28815/28813/28817/28809/28797/28793/28791/28778/28776/2214/5335	58
GO:0042742	defense response to bacterium	71/451	319/18493	9.27e-48	1.05e-45	6.26e-46	5473/6372/10563/1672/1671/116842/6278/64127/3929/1511/7098/6364/5225/2243/2150/6556/11005/3586/3493/3494/3497/3500/3502/3503/3507/28468/28466/28464/28461/28455/28457/28454/28450/28449/28448/28445/28444/28442/28439/28434/28426/28424/28423/28420/28414/28412/28452/28410/28409/28408/28400/28396/28395/28394/28401/28392/28391/28388/28385/3514/28912/3538/3539/3542/28834/1113/51561/7425/3570/9971/28526	71
GO:0099024	plasma membrane invagination	49/451	121/18493	3.05e-47	3.36e-45	2e-45	2150/5881/3493/3494/3497/3500/3502/3503/3507/28468/28466/28464/28461/28455/28457/28454/28450/28449/28448/28445/28444/28442/28439/28434/28426/28424/28423/28420/28414/28412/28452/28410/28409/28408/28400/28396/28395/28394/28401/28392/28391/28388/28385/3514/3538/3539/3542/28834/28526	49
GO:0002696	positive regulation of leukocyte activation	75/451	372/18493	3.47e-47	3.73e-45	2.22e-45	912/3458/30835/64127/3553/3929/6352/7474/2150/8600/959/7292/6363/1236/6366/3586/4282/695/3635/3493/3494/3497/3500/3502/3503/3507/28468/28466/28464/28461/28455/28457/28454/28450/28449/28448/28445/28444/28442/28439/28434/28426/28424/28423/28420/28414/28412/28452/28410/28409/28408/28400/28396/28395/28394/28401/28392/28391/28388/28385/3514/3538/3539/3542/28834/2255/51293/10148/51561/8744/8808/3570/11…	75
GO:0051251	positive regulation of lymphocyte activation	71/451	333/18493	2.15e-46	2.24e-44	1.34e-44	912/3458/30835/64127/3553/6352/8600/959/7292/6363/1236/6366/4282/695/3635/3493/3494/3497/3500/3502/3503/3507/28468/28466/28464/28461/28455/28457/28454/28450/28449/28448/28445/28444/28442/28439/28434/28426/28424/28423/28420/28414/28412/28452/28410/28409/28408/28400/28396/28395/28394/28401/28392/28391/28388/28385/3514/3538/3539/3542/28834/2255/51293/10148/51561/8744/8808/3570/115650/1493/28526	71
GO:0050867	positive regulation of cell activation	75/451	384/18493	3.84e-46	3.91e-44	2.33e-44	912/3458/30835/64127/3553/3929/6352/7474/2150/8600/959/7292/6363/1236/6366/3586/4282/695/3635/3493/3494/3497/3500/3502/3503/3507/28468/28466/28464/28461/28455/28457/28454/28450/28449/28448/28445/28444/28442/28439/28434/28426/28424/28423/28420/28414/28412/28452/28410/28409/28408/28400/28396/28395/28394/28401/28392/28391/28388/28385/3514/3538/3539/3542/28834/2255/51293/10148/51561/8744/8808/3570/11…	75
GO:0010324	membrane invagination	49/451	129/18493	1.35e-45	1.34e-43	7.99e-44	2150/5881/3493/3494/3497/3500/3502/3503/3507/28468/28466/28464/28461/28455/28457/28454/28450/28449/28448/28445/28444/28442/28439/28434/28426/28424/28423/28420/28414/28412/28452/28410/28409/28408/28400/28396/28395/28394/28401/28392/28391/28388/28385/3514/3538/3539/3542/28834/28526	49
GO:0042113	B cell activation	67/451	303/18493	7.51e-45	7.29e-43	4.34e-43	64127/959/7292/2185/3586/4282/973/974/695/1380/3635/933/5336/5579/3493/3494/3497/3500/3502/3503/3507/28468/28466/28464/28461/28455/28457/28454/28450/28449/28448/28445/28444/28442/28439/28434/28426/28424/28423/28420/28414/28412/28452/28410/28409/28408/28400/28396/28395/28394/28401/28392/28391/28388/28385/3514/3538/3539/3542/28834/51293/112616/3589/3624/115650/1493/28526	67
GO:0060326	cell chemotaxis	64/451	295/18493	2.73e-42	2.59e-40	1.54e-40	5473/58191/6374/6373/6372/2919/6387/10563/2920/5196/2921/6357/6355/2826/6278/3553/3929/6364/7422/6352/7474/2247/2150/8600/56477/5294/6359/6358/6363/10344/1236/1237/6366/6356/6368/6349/6369/6846/2185/3586/4282/284340/1907/1908/6288/6289/9353/1240/1524/1910/2829/796/1113/8817/3603/3557/51561/80310/5228/7857/185/2260/3570/4233	64
GO:0051249	regulation of lymphocyte activation	77/451	472/18493	1.82e-41	1.69e-39	1.01e-39	912/3458/30835/64127/3553/6352/11005/8600/959/7292/6363/1236/6366/3586/4282/695/3635/933/3493/3494/3497/3500/3502/3503/3507/28468/28466/28464/28461/28455/28457/28454/28450/28449/28448/28445/28444/28442/28439/28434/28426/28424/28423/28420/28414/28412/28452/28410/28409/28408/28400/28396/28395/28394/28401/28392/28391/28388/28385/3514/3538/3539/3542/28834/2255/652/51293/10148/51083/51561/3624/8744/88…	77
GO:0008037	cell recognition	55/451	213/18493	1e-40	9.09e-39	5.42e-39	30835/81035/5047/6363/1236/6366/3493/3494/3497/3500/3502/3503/3507/28468/28466/28464/28461/28455/28457/28454/28450/28449/28448/28445/28444/28442/28439/28434/28426/28424/28423/28420/28414/28412/28452/28410/28409/28408/28400/28396/28395/28394/28401/28392/28391/28388/28385/3514/3538/3539/3542/28834/6092/259197/28526	55
GO:0050851	antigen receptor-mediated signaling pathway	59/451	259/18493	2.78e-40	2.47e-38	1.47e-38	1236/973/974/695/930/3635/933/5336/5579/3493/3494/3497/3500/3502/3503/3507/28468/28466/28464/28461/28455/28457/28454/28450/28449/28448/28445/28444/28442/28439/28434/28426/28424/28423/28420/28414/28412/28452/28410/28409/28408/28400/28396/28395/28394/28401/28392/28391/28388/28385/3514/3538/3539/3542/28834/5335/1493/28664/28526	59
GO:0006898	receptor-mediated endocytosis	65/451	346/18493	7.61e-39	6.6e-37	3.93e-37	58191/81035/7422/7036/8685/5648/6363/6366/5336/3493/3494/28461/28457/28454/28450/28449/28442/28439/28434/28424/28420/28452/28395/28394/28392/3514/28940/28938/28937/28930/28299/28903/28896/28893/28921/28919/28883/28881/28913/28912/28876/28874/28908/28907/3542/28834/28825/28823/28822/28820/28816/28815/28813/28817/28809/28797/28793/28791/28778/28776/6288/8862/22943/154/284	65
GO:0016485	protein processing	62/451	310/18493	9.71e-39	8.25e-37	4.91e-37	1520/2/5328/1511/2243/930/1380/3500/3502/3503/28461/28457/28454/28450/28449/28442/28439/28434/28424/28420/28452/28395/28394/28392/3514/28940/28938/28937/28930/28299/28903/28896/28893/28921/28919/28883/28881/28913/28912/28876/28874/28908/28907/3542/28834/28825/28823/28822/28820/28816/28815/28813/28817/28809/28797/28793/28791/28778/28776/1215/4803/7850	62
GO:0030595	leukocyte chemotaxis	52/451	217/18493	9.74e-37	8.1e-35	4.83e-35	5473/58191/6374/6373/6372/2919/6387/10563/2920/5196/2921/6357/6355/6278/3553/3929/6364/7422/6352/7474/2150/8600/5294/6359/6358/6363/10344/1236/6366/6356/6368/6349/6369/6846/2185/3586/4282/284340/1907/1908/6288/9353/1240/1910/796/1113/3603/3557/51561/5228/7857/3570	52
GO:0097529	myeloid leukocyte migration	50/451	199/18493	1.97e-36	1.61e-34	9.58e-35	5473/6374/6373/6372/2919/6387/10563/2920/5196/2921/6357/6355/6278/3553/3929/6364/7422/6352/8600/5294/6359/6358/6363/10344/1236/6366/6356/6368/6349/6369/6846/2185/4282/284340/1907/1908/6288/9353/1240/1524/1910/796/1113/3557/51561/80310/5228/7857/3570/5734	50
GO:0051604	protein maturation	63/451	378/18493	1.92e-34	1.53e-32	9.13e-33	1520/2/5328/1511/7036/2243/930/1380/3500/3502/3503/28461/28457/28454/28450/28449/28442/28439/28434/28424/28420/28452/28395/28394/28392/3514/28940/28938/28937/28930/28299/28903/28896/28893/28921/28919/28883/28881/28913/28912/28876/28874/28908/28907/3542/28834/28825/28823/28822/28820/28816/28815/28813/28817/28809/28797/28793/28791/28778/28776/1215/4803/7850	63
GO:0070098	chemokine-mediated signaling pathway	33/451	87/18493	5.86e-31	4.6e-29	2.74e-29	5473/6374/6373/6372/2919/6387/10563/2920/5196/2921/6357/6355/2826/6364/6352/6359/6358/6363/10344/1236/1237/6366/6356/6368/6349/6369/6846/2185/9353/1240/1524/2840/2829	33
GO:1990868	response to chemokine	34/451	95/18493	7.46e-31	5.63e-29	3.36e-29	5473/6374/6373/6372/2919/6387/10563/2920/5196/2921/6357/6355/2826/6364/6352/6359/6358/6363/10344/1236/1237/6366/6356/6368/6349/6369/6846/2185/9353/1240/1524/2840/2829/5967	34
GO:1990869	cellular response to chemokine	34/451	95/18493	7.46e-31	5.63e-29	3.36e-29	5473/6374/6373/6372/2919/6387/10563/2920/5196/2921/6357/6355/2826/6364/6352/6359/6358/6363/10344/1236/1237/6366/6356/6368/6349/6369/6846/2185/9353/1240/1524/2840/2829/5967	34
GO:0071621	granulocyte chemotaxis	37/451	120/18493	9.44e-31	6.99e-29	4.17e-29	5473/6374/6373/6372/2919/10563/2920/5196/2921/6357/6355/6278/3553/3929/6364/6352/5294/6359/6358/6363/10344/1236/6366/6356/6368/6349/6369/6846/284340/1907/1908/6288/9353/1240/3557/51561/7857	37
GO:0097530	granulocyte migration	38/451	134/18493	4.97e-30	3.62e-28	2.16e-28	5473/6374/6373/6372/2919/10563/2920/5196/2921/6357/6355/6278/3553/3929/6364/6352/5294/6359/6358/6363/10344/1236/6366/6356/6368/6349/6369/6846/284340/1907/1908/6288/9353/1240/3557/51561/7857/5734	38
GO:0032103	positive regulation of response to external stimulus	51/451	297/18493	1.35e-28	9.63e-27	5.74e-27	6387/10563/6278/64127/3553/3929/2167/7098/51284/5225/7422/6352/7474/2247/2150/8600/5294/7292/6358/6363/10344/1236/6366/6349/6369/6846/2185/4282/695/284340/1907/1908/2255/9353/1240/183/654/8817/3603/27190/51561/4852/5008/80310/5228/7857/185/2260/3570/4233/5734	51
GO:0030593	neutrophil chemotaxis	33/451	101/18493	1.79e-28	1.26e-26	7.48e-27	5473/6374/6373/6372/2919/10563/2920/5196/2921/6357/6355/3553/3929/6364/6352/5294/6359/6358/6363/10344/1236/6366/6356/6368/6349/6369/6846/1907/1908/6288/9353/3557/51561	33
GO:1990266	neutrophil migration	33/451	112/18493	8.12e-27	5.61e-25	3.34e-25	5473/6374/6373/6372/2919/10563/2920/5196/2921/6357/6355/3553/3929/6364/6352/5294/6359/6358/6363/10344/1236/6366/6356/6368/6349/6369/6846/1907/1908/6288/9353/3557/51561	33
GO:0070371	ERK1 and ERK2 cascade	49/451	341/18493	6.52e-24	4.43e-22	2.64e-22	6357/6355/6278/64127/3553/50507/9370/6364/2149/6352/2247/2243/2150/8685/8600/6359/6358/6363/10344/1236/6366/6356/6368/6349/6369/6846/2185/4282/2255/57556/183/650/652/8817/9965/26281/2641/3976/4838/80310/284/1436/2260/2263/2264/4233/5021/5734/7010	49
GO:0070374	positive regulation of ERK1 and ERK2 cascade	42/451	245/18493	1.16e-23	7.75e-22	4.62e-22	6357/6355/6278/64127/50507/6364/2149/6352/2247/2243/2150/8685/8600/6359/6358/6363/10344/1236/6366/6356/6368/6349/6369/6846/2185/4282/2255/650/652/8817/9965/26281/2641/4838/80310/284/1436/2260/2263/2264/4233/7010	42
GO:0050920	regulation of chemotaxis	38/451	210/18493	2.28e-22	1.5e-20	8.92e-21	6387/10563/6278/3929/7422/6352/7474/2247/2150/6363/10344/1236/6366/6846/2185/4282/284340/1907/1908/2255/223117/6405/56920/57556/80031/9353/1240/55558/6092/8817/3603/51561/80310/5228/7857/2260/3570/4233	38
GO:0070372	regulation of ERK1 and ERK2 cascade	46/451	324/18493	2.83e-22	1.83e-20	1.09e-20	6357/6355/6278/64127/3553/50507/9370/6364/2149/6352/2247/2243/2150/8685/8600/6359/6358/6363/10344/1236/6366/6356/6368/6349/6369/6846/2185/4282/2255/57556/650/652/8817/9965/26281/2641/3976/4838/80310/284/1436/2260/2263/2264/4233/7010	46
GO:0050921	positive regulation of chemotaxis	30/451	130/18493	4.4e-21	2.8e-19	1.67e-19	6387/10563/6278/3929/7422/6352/7474/2247/2150/6363/10344/1236/6366/6846/2185/284340/1907/1908/2255/9353/1240/8817/3603/51561/80310/5228/7857/2260/3570/4233	30
GO:0048247	lymphocyte chemotaxis	22/451	63/18493	4.16e-20	2.61e-18	1.55e-18	58191/6373/10563/6357/6355/6278/6364/6352/7474/5294/6359/6358/6363/10344/6366/6356/6368/6349/6369/6846/2185/6288	22
GO:0071674	mononuclear cell migration	24/451	85/18493	2.43e-19	1.5e-17	8.93e-18	6387/6357/6355/6278/6364/6352/8600/6359/6358/6363/10344/6366/6356/6368/6349/6369/6846/284340/9353/1240/653/796/80310/3570	24
GO:0051047	positive regulation of secretion	47/451	404/18493	4.31e-19	2.62e-17	1.56e-17	3458/6387/4321/64127/3553/5047/5950/5005/5004/7036/2149/7474/2243/2150/8600/3552/7292/6363/3586/4282/1908/6288/1910/183/8862/654/51083/2641/2668/2922/3624/3625/4828/5008/56729/6696/7349/114131/7432/1436/2260/3556/4881/8431/9971/5021/5734	47
GO:0055074	calcium ion homeostasis	50/451	461/18493	6.1e-19	3.65e-17	2.18e-17	6373/6387/10563/6357/6355/2826/2149/6352/7474/2247/2150/8600/3827/56477/5294/6359/6358/6363/1236/1237/6366/6356/6368/2185/5729/930/5336/5579/1907/1908/6288/1240/1524/10800/1909/1910/2840/2829/183/796/9365/4828/5967/6781/8614/185/5021/5734/5745/5335	50
GO:0002685	regulation of leukocyte migration	32/451	180/18493	8.98e-19	5.31e-17	3.16e-17	6387/10563/6355/6278/3929/6364/7422/6352/7474/2150/56477/3162/6363/1236/6366/6369/6846/2185/4282/284340/1907/1908/9353/1240/1524/653/51561/4254/80310/5228/3570/5734	32
GO:0051897	positive regulation of protein kinase B signaling	31/451	168/18493	1.03e-18	6.01e-17	3.58e-17	3326/50507/9518/2247/8600/3611/5294/6363/1236/6366/930/2255/1524/1440/2069/8817/9965/26281/2252/2254/4254/9365/3084/5008/284/2260/2263/2264/4157/4233/7010	31
GO:0002548	monocyte chemotaxis	21/451	64/18493	1.33e-18	7.64e-17	4.56e-17	6387/6357/6355/6278/6364/6352/8600/6359/6358/6363/10344/6366/6356/6368/6349/6369/6846/284340/9353/796/3570	21
GO:1903532	positive regulation of secretion by cell	44/451	373/18493	3.65e-18	2.07e-16	1.23e-16	3458/6387/4321/64127/5047/5950/5005/5004/7036/2149/7474/2243/2150/8600/3552/7292/6363/3586/4282/1908/6288/183/8862/654/51083/2641/2668/2922/3624/3625/4828/5008/56729/6696/7349/114131/7432/1436/2260/3556/8431/9971/5021/5734	44
GO:0031349	positive regulation of defense response	47/451	427/18493	4.1e-18	2.29e-16	1.36e-16	912/1520/30835/79465/80328/80329/135250/154064/353091/5179/4321/81035/64127/3553/4586/3929/2167/7098/51284/5225/4585/6352/7474/2243/2150/8685/8600/5294/91543/7292/6358/1236/6349/6369/695/5336/183/2069/27190/51561/5008/7349/185/55366/9971/5734/259197	47
GO:0050679	positive regulation of epithelial cell proliferation	33/451	203/18493	4.33e-18	2.38e-16	1.42e-16	6387/4321/64127/7422/6352/7474/2247/3162/10344/6356/6369/3586/2255/8862/650/652/653/654/2252/2254/4838/5228/5764/5967/7857/8742/7432/94/185/2260/2263/7010/5335	33
GO:0019730	antimicrobial humoral response	26/451	118/18493	6.75e-18	3.67e-16	2.19e-16	5473/6374/6373/6372/2919/10563/2920/5196/2921/6357/1672/1671/3934/116842/6278/1511/5225/2243/6556/11005/3493/3494/3507/28912/1113/5967	26
GO:0071356	cellular response to tumor necrosis factor	35/451	235/18493	7.26e-18	3.9e-16	2.32e-16	6357/6355/3934/2167/9370/6364/6352/2150/8600/3611/959/7292/6359/6358/6363/10344/6366/6356/6368/6349/6369/6846/2185/796/970/6997/4982/8742/9966/8744/9971/51330/115650/608/3604	35
GO:0001819	positive regulation of cytokine production	46/451	422/18493	1.4e-17	7.39e-16	4.4e-16	3458/353091/5196/4321/64127/3553/5047/3929/5005/5004/7098/9370/51284/2149/7474/2150/6556/3605/3552/959/3162/91543/7292/6363/1236/3586/4282/5336/284340/6288/183/1437/10148/2069/27190/3557/51561/4838/5008/7349/1436/3556/8808/3570/5734/115650	46
GO:0034612	response to tumor necrosis factor	36/451	257/18493	1.85e-17	9.69e-16	5.77e-16	58191/6357/6355/3934/2167/9370/6364/6352/2150/8600/3611/959/7292/6359/6358/6363/10344/6366/6356/6368/6349/6369/6846/2185/796/970/6997/4982/8742/9966/8744/9971/51330/115650/608/3604	36
GO:0006874	cellular calcium ion homeostasis	47/451	448/18493	2.8e-17	1.44e-15	8.61e-16	6373/6387/10563/6357/6355/2826/2149/6352/7474/2247/2150/3827/56477/5294/6359/6358/6363/1236/1237/6366/6356/6368/2185/5729/930/5336/5579/1907/1908/6288/1240/1524/10800/1909/1910/2840/2829/183/796/4828/6781/8614/185/5021/5734/5745/5335	47
GO:0072676	lymphocyte migration	24/451	105/18493	5.2e-17	2.65e-15	1.58e-15	58191/6373/6387/10563/6357/6355/6278/6364/6352/7474/5294/6359/6358/6363/10344/1236/6366/6356/6368/6349/6369/6846/2185/6288	24
GO:0050918	positive chemotaxis	20/451	66/18493	5.28e-17	2.66e-15	1.58e-15	6387/10584/7422/6352/7474/2247/2150/6359/4282/2255/6288/6289/652/2252/2668/3603/5228/7857/284/4233	20
GO:0072503	cellular divalent inorganic cation homeostasis	48/451	483/18493	1.11e-16	5.51e-15	3.28e-15	6373/6387/10563/6357/6355/2826/2149/6352/7474/2247/2150/6556/3827/56477/5294/6359/6358/6363/1236/1237/6366/6356/6368/2185/5729/930/5336/5579/1907/1908/6288/1240/1524/10800/1909/1910/2840/2829/183/796/4828/6781/8614/185/5021/5734/5745/5335	48
GO:0046879	hormone secretion	38/451	306/18493	1.42e-16	6.96e-15	4.15e-15	3458/3553/5950/9370/7036/6352/2243/8600/695/1908/183/8862/654/1113/131177/51083/2641/2922/3589/3624/3625/3976/8425/4828/5008/56729/6696/7349/114131/7425/7432/130399/93/185/2260/8431/9971/6755	38
GO:0002687	positive regulation of leukocyte migration	25/451	121/18493	1.5e-16	7.3e-15	4.35e-15	6387/10563/6355/6278/3929/6364/7422/6352/7474/2150/6363/1236/6366/6369/6846/2185/284340/1907/1908/1240/51561/4254/80310/5228/3570	25
GO:0032496	response to lipopolysaccharide	39/451	324/18493	1.62e-16	7.78e-15	4.64e-15	5473/6374/6373/6372/2919/10563/2920/5196/2921/1671/3934/5179/6278/64127/3553/3929/1511/2149/6352/7474/6556/7292/1236/3586/4282/5336/2255/1524/1910/654/1437/1440/3557/1439/2263/3587/9971/5734/1019	39
GO:0009914	hormone transport	38/451	316/18493	4.17e-16	1.97e-14	1.18e-14	3458/3553/5950/9370/7036/6352/2243/8600/695/1908/183/8862/654/1113/131177/51083/2641/2922/3589/3624/3625/3976/8425/4828/5008/56729/6696/7349/114131/7425/7432/130399/93/185/2260/8431/9971/6755	38
GO:0002791	regulation of peptide secretion	46/451	465/18493	5.98e-16	2.8e-14	1.67e-14	3458/4321/64127/3553/5047/5950/5005/5004/7036/2149/6352/7474/2243/2150/8600/5987/3552/959/91543/7292/6363/1236/3586/4282/933/6288/8862/654/1113/131177/2641/2922/3625/5008/7349/114131/130399/284/1436/7850/3556/55366/8431/9971/5734/6755	46
GO:0002237	response to molecule of bacterial origin	39/451	337/18493	6.2e-16	2.87e-14	1.71e-14	5473/6374/6373/6372/2919/10563/2920/5196/2921/1671/3934/5179/6278/64127/3553/3929/1511/2149/6352/7474/6556/7292/1236/3586/4282/5336/2255/1524/1910/654/1437/1440/3557/1439/2263/3587/9971/5734/1019	39
GO:0046883	regulation of hormone secretion	34/451	261/18493	1.4e-15	6.42e-14	3.83e-14	3458/3553/5950/9370/7036/6352/2243/8600/1908/183/8862/654/1113/131177/51083/2641/2922/3589/3624/3625/3976/4828/5008/56729/6696/7349/114131/7432/130399/185/2260/8431/9971/6755	34
GO:0090066	regulation of anatomical structure size	47/451	497/18493	1.61e-15	7.29e-14	4.34e-14	3326/6387/1382/7422/2149/7474/2243/2150/3827/3611/5987/3162/10344/1236/6366/6356/6369/2185/5881/1907/1908/223117/6405/56920/57556/80031/9353/1909/1910/55558/183/8862/796/1113/1440/4803/6696/7349/10911/7432/153/154/185/4881/5021/51330/1019	47
GO:0043491	protein kinase B signaling	33/451	253/18493	3.58e-15	1.6e-13	9.55e-14	3326/3553/50507/9518/6352/2247/8600/3611/5294/6363/1236/6366/930/2255/1524/1440/2069/8817/9965/26281/2252/2254/4254/9365/3084/5008/284/2260/2263/2264/4157/4233/7010	33
GO:0051896	regulation of protein kinase B signaling	31/451	228/18493	7.87e-15	3.49e-13	2.08e-13	3326/50507/9518/2247/8600/3611/5294/6363/1236/6366/930/2255/1524/1440/2069/8817/9965/26281/2252/2254/4254/9365/3084/5008/284/2260/2263/2264/4157/4233/7010	31
GO:0019932	second-messenger-mediated signaling	43/451	439/18493	8.03e-15	3.52e-13	2.1e-13	6373/5196/1672/2826/6364/7422/2770/8600/1236/1237/2185/695/63928/10725/933/5336/1907/1908/1240/1524/1910/2829/183/796/1113/51083/2641/3084/7349/90226/114131/7432/153/154/185/55366/8549/4157/4881/2494/5734/5745/5335	43
GO:0002690	positive regulation of leukocyte chemotaxis	20/451	84/18493	9.3e-15	4.03e-13	2.4e-13	6387/10563/6278/3929/7422/6352/7474/2150/6363/1236/6366/6846/2185/284340/1907/1908/1240/51561/5228/3570	20
GO:0002688	regulation of leukocyte chemotaxis	22/451	109/18493	1.71e-14	7.34e-13	4.37e-13	6387/10563/6278/3929/7422/6352/7474/2150/6363/1236/6366/6846/2185/4282/284340/1907/1908/9353/1240/51561/5228/3570	22
GO:0001938	positive regulation of endothelial cell proliferation	22/451	112/18493	3.1e-14	1.32e-12	7.85e-13	6387/7422/7474/2247/3162/10344/6356/6369/3586/8862/650/652/654/5228/7857/8742/7432/94/185/2260/7010/5335	22
GO:0050673	epithelial cell proliferation	41/451	420/18493	3.93e-14	1.65e-12	9.85e-13	6387/4321/64127/7422/6352/7474/2247/8600/3162/10344/6356/6369/3586/2255/1910/8862/374/650/652/653/654/2069/2252/2254/4838/5228/5764/5967/7857/8742/7432/94/185/2260/2263/55366/8549/4804/7010/7049/5335	41
GO:0071222	cellular response to lipopolysaccharide	28/451	199/18493	6.79e-14	2.82e-12	1.68e-12	5473/6374/6373/6372/2919/10563/2920/5196/2921/1671/3934/64127/3553/3929/1511/6352/7474/7292/3586/4282/1524/1910/654/1437/1440/3557/9971/1019	28
GO:0071902	positive regulation of protein serine/threonine kinase activity	35/451	323/18493	1.48e-13	6.09e-12	3.63e-12	3326/3458/64127/3553/50507/9518/9370/7422/2149/7474/2247/8600/3611/959/5294/6363/2185/4282/284340/1908/2255/6288/650/652/22943/8817/4254/4803/3084/80310/6997/154/1436/2260/2690	35
GO:0050708	regulation of protein secretion	41/451	438/18493	1.6e-13	6.54e-12	3.9e-12	3458/4321/64127/3553/5047/5950/5005/5004/2149/6352/7474/2243/2150/5987/3552/959/91543/7292/6363/1236/3586/4282/933/6288/654/1113/131177/2641/3625/5008/114131/130399/284/1436/7850/3556/55366/8431/9971/5734/6755	41
GO:0071219	cellular response to molecule of bacterial origin	28/451	206/18493	1.64e-13	6.62e-12	3.94e-12	5473/6374/6373/6372/2919/10563/2920/5196/2921/1671/3934/64127/3553/3929/1511/6352/7474/7292/3586/4282/1524/1910/654/1437/1440/3557/9971/1019	28
GO:0097191	extrinsic apoptotic signaling pathway	29/451	224/18493	2.13e-13	8.48e-12	5.05e-12	3458/5196/3934/3553/7098/8743/2243/8797/8795/3552/3162/2255/183/652/653/970/1437/2668/3624/4254/4803/7857/8742/2260/3570/8794/51330/355/637	29
GO:0007204	positive regulation of cytosolic calcium ion concentration	34/451	309/18493	2.14e-13	8.48e-12	5.05e-12	6373/10563/2826/2149/2247/2150/3827/56477/5294/6363/1236/1237/6366/2185/5729/930/5336/1907/6288/1240/1524/10800/1909/1910/2840/2829/183/796/4828/185/5021/5734/5745/5335	34
GO:0050678	regulation of epithelial cell proliferation	37/451	368/18493	2.97e-13	1.16e-11	6.94e-12	6387/4321/64127/7422/6352/7474/2247/3162/10344/6356/6369/3586/2255/1910/8862/650/652/653/654/2069/2252/2254/4838/5228/5764/5967/7857/8742/7432/94/185/2260/2263/4804/7010/7049/5335	37
GO:0071216	cellular response to biotic stimulus	29/451	229/18493	3.78e-13	1.47e-11	8.74e-12	5473/6374/6373/6372/2919/10563/2920/5196/2921/1671/3934/64127/3553/3929/1511/6352/7474/7292/3586/4282/695/1524/1910/654/1437/1440/3557/9971/1019	29
GO:0071347	cellular response to interleukin-1	22/451	130/18493	7.6e-13	2.92e-11	1.74e-11	6357/6355/3934/64127/3553/6364/6352/3552/6359/6358/6363/10344/6366/6356/6368/6349/6369/6846/3557/7850/3556/8808	22
GO:0032147	activation of protein kinase activity	34/451	323/18493	7.69e-13	2.93e-11	1.75e-11	64127/3553/7098/9518/7422/2149/6352/7474/2247/6556/8797/8795/8600/959/6363/2185/284340/2255/6288/183/650/652/796/51561/4803/3084/6997/9966/7349/93/154/284/2690/3570	34
GO:0003018	vascular process in circulatory system	24/451	161/18493	1.2e-12	4.53e-11	2.7e-11	2149/2243/2150/3827/3162/1907/1908/9353/1909/1910/183/8862/796/1113/7349/10911/7432/153/154/185/284/4881/5021/7010	24
GO:0018108	peptidyl-tyrosine phosphorylation	37/451	387/18493	1.38e-12	5.14e-11	3.07e-11	3458/50507/9370/7422/6352/2247/2185/4282/695/2255/183/374/1437/1440/2069/8817/26281/2252/2254/3589/51561/4254/3976/3084/5008/80310/6997/284/1436/1439/2260/2263/2264/2690/3570/4233/7010	37
GO:0043406	positive regulation of MAP kinase activity	30/451	258/18493	1.39e-12	5.16e-11	3.08e-11	64127/3553/50507/9518/7422/2149/7474/2247/8600/3611/959/5294/6363/2185/4282/284340/1908/2255/6288/650/652/22943/8817/4254/4803/3084/80310/6997/2260/2690	30
GO:0050886	endocrine process	18/451	84/18493	1.44e-12	5.29e-11	3.15e-11	3553/1511/2149/2150/1215/1907/1908/183/8862/654/51083/3624/3625/56729/7349/185/2260/5021	18
GO:0002699	positive regulation of immune effector process	27/451	209/18493	1.54e-12	5.62e-11	3.35e-11	909/910/911/912/3458/79465/80328/80329/135250/154064/353091/64127/3553/3929/5950/5225/7474/2150/3162/91543/7292/6363/4282/695/51561/3598/259197	27
GO:0051480	regulation of cytosolic calcium ion concentration	35/451	350/18493	1.56e-12	5.64e-11	3.36e-11	6373/10563/2826/2149/7474/2247/2150/3827/56477/5294/6363/1236/1237/6366/2185/5729/930/5336/1907/6288/1240/1524/10800/1909/1910/2840/2829/183/796/4828/185/5021/5734/5745/5335	35
GO:0018212	peptidyl-tyrosine modification	37/451	390/18493	1.74e-12	6.21e-11	3.7e-11	3458/50507/9370/7422/6352/2247/2185/4282/695/2255/183/374/1437/1440/2069/8817/26281/2252/2254/3589/51561/4254/3976/3084/5008/80310/6997/284/1436/1439/2260/2263/2264/2690/3570/4233/7010	37
GO:0023061	signal release	40/451	453/18493	2.1e-12	7.43e-11	4.43e-11	3458/3553/5950/9370/7036/6352/2243/8600/695/5579/1908/183/8862/654/1113/131177/51083/2641/2922/3589/3624/3625/3976/8425/4828/5008/56729/6696/7349/114131/7425/7432/130399/93/185/2260/8431/9971/6755/5582	40
GO:0001667	ameboidal-type cell migration	40/451	456/18493	2.58e-12	9.08e-11	5.41e-11	3458/10563/6286/6273/4318/7422/7474/2247/3611/3162/2185/1908/2255/223117/6405/56920/57556/80031/9353/1910/56413/183/652/655/8817/2252/2668/4254/4838/7857/6781/6997/8742/130399/94/284/2260/4233/7010/5335	40
GO:0002793	positive regulation of peptide secretion	30/451	265/18493	2.79e-12	9.72e-11	5.79e-11	4321/64127/5047/5950/5005/5004/7036/2149/7474/2243/2150/8600/3552/7292/6363/3586/4282/6288/8862/654/2641/2922/5008/7349/114131/1436/3556/8431/9971/5734	30
GO:0050731	positive regulation of peptidyl-tyrosine phosphorylation	25/451	186/18493	4.32e-12	1.49e-10	8.9e-11	3458/50507/9370/7422/6352/2185/4282/2255/183/374/1437/1440/2069/2252/3589/51561/4254/3976/3084/5008/6997/284/1436/2690/3570	25
GO:0046887	positive regulation of hormone secretion	21/451	128/18493	4.73e-12	1.62e-10	9.66e-11	5950/7036/2243/8600/1908/8862/654/51083/2641/2922/3624/3625/4828/56729/6696/7349/114131/7432/2260/8431/9971	21
GO:0035296	regulation of tube diameter	21/451	129/18493	5.53e-12	1.86e-10	1.11e-10	2149/2243/2150/3827/3162/1907/1908/1909/1910/183/8862/796/1113/7349/10911/7432/153/154/185/4881/5021	21
GO:0097746	regulation of blood vessel diameter	21/451	129/18493	5.53e-12	1.86e-10	1.11e-10	2149/2243/2150/3827/3162/1907/1908/1909/1910/183/8862/796/1113/7349/10911/7432/153/154/185/4881/5021	21
GO:0051048	negative regulation of secretion	27/451	222/18493	6.55e-12	2.19e-10	1.3e-10	3553/9370/2149/2150/5987/3162/91543/3586/933/1113/131177/3589/3624/3625/3976/4828/3084/5008/7349/130399/284/3598/7850/55366/9971/5021/5734	27
GO:0048871	multicellular organismal homeostasis	40/451	471/18493	7.15e-12	2.37e-10	1.41e-10	563/3934/64127/3553/5950/50507/2167/9370/7422/4585/2149/1472/6556/8600/3552/2185/5881/3635/3493/3494/3502/3514/1907/1240/1910/8862/654/796/6696/4982/93/153/154/1436/53832/3953/55366/4233/5021/5745	40
GO:0050729	positive regulation of inflammatory response	21/451	133/18493	1.01e-11	3.33e-10	1.98e-10	64127/3553/3929/2167/7098/51284/7474/8600/5294/7292/6358/1236/6349/6369/695/183/27190/51561/5008/185/5734	21
GO:0061844	antimicrobial humoral immune response mediated by antimicrobial peptide	16/451	71/18493	1.13e-11	3.67e-10	2.19e-10	5473/6374/6373/6372/2919/10563/2920/5196/2921/6357/1672/1671/6278/5225/11005/5967	16
GO:1903531	negative regulation of secretion by cell	25/451	196/18493	1.4e-11	4.52e-10	2.7e-10	3553/9370/2149/2150/5987/3162/91543/3586/933/1113/131177/3589/3624/3625/3976/4828/5008/7349/130399/284/3598/7850/55366/9971/5734	25
GO:0070661	leukocyte proliferation	30/451	283/18493	1.5e-11	4.8e-10	2.86e-10	912/30835/6355/3553/6352/2150/6556/8600/959/5294/7292/6363/3586/4282/973/695/1380/3635/933/2255/652/51293/10148/51083/51561/4254/8744/3570/115650/1493	30
GO:0050880	regulation of blood vessel size	21/451	136/18493	1.57e-11	5.01e-10	2.99e-10	2149/2243/2150/3827/3162/1907/1908/1909/1910/183/8862/796/1113/7349/10911/7432/153/154/185/4881/5021	21
GO:0035150	regulation of tube size	21/451	137/18493	1.82e-11	5.7e-10	3.4e-10	2149/2243/2150/3827/3162/1907/1908/1909/1910/183/8862/796/1113/7349/10911/7432/153/154/185/4881/5021	21
GO:0032675	regulation of interleukin-6 production	20/451	123/18493	1.82e-11	5.7e-10	3.4e-10	64127/3553/5047/3929/5004/7098/51284/2149/7474/2150/7292/3586/3635/2069/3557/7349/3556/8808/3570/9971	20
GO:0070555	response to interleukin-1	22/451	152/18493	1.93e-11	5.99e-10	3.57e-10	6357/6355/3934/64127/3553/6364/6352/3552/6359/6358/6363/10344/6366/6356/6368/6349/6369/6846/3557/7850/3556/8808	22
GO:0044060	regulation of endocrine process	13/451	44/18493	2.37e-11	7.33e-10	4.37e-10	3553/2149/2150/183/8862/654/51083/3624/3625/56729/7349/185/2260	13
GO:0001906	cell killing	22/451	158/18493	4.2e-11	1.29e-09	7.68e-10	909/910/911/912/3326/3458/79465/80328/80329/135250/154064/353091/6372/5196/6357/1671/1511/2150/1113/51561/259197/3002	22
GO:0043405	regulation of MAP kinase activity	32/451	335/18493	4.87e-11	1.48e-09	8.83e-10	64127/3553/50507/9518/9370/7422/2149/7474/2247/8600/3611/959/5294/6363/2185/4282/284340/1908/2255/6288/650/652/655/22943/8817/4254/4803/3084/80310/6997/2260/2690	32
GO:0001936	regulation of endothelial cell proliferation	23/451	175/18493	5.02e-11	1.51e-09	9.03e-10	6387/7422/7474/2247/3162/10344/6356/6369/3586/8862/650/652/654/5228/7857/8742/7432/94/185/2260/4804/7010/5335	23
GO:0045785	positive regulation of cell adhesion	35/451	397/18493	5.57e-11	1.67e-09	9.95e-10	912/3458/30835/6387/10563/64127/3553/7422/6352/7474/2243/8600/56477/3611/959/7292/6363/1236/6366/2185/3586/5881/6288/655/10148/51561/4838/5764/8744/284/8808/3570/7010/115650/1493	35
GO:0008217	regulation of blood pressure	23/451	177/18493	6.34e-11	1.89e-09	1.12e-09	1511/9370/2149/2150/3162/1215/1907/1908/1909/1910/183/8862/796/1113/4852/7349/10911/94/153/154/185/4881/5021	23
GO:0032635	interleukin-6 production	20/451	132/18493	6.86e-11	2.03e-09	1.21e-09	64127/3553/5047/3929/5004/7098/51284/2149/7474/2150/7292/3586/3635/2069/3557/7349/3556/8808/3570/9971	20
GO:1901342	regulation of vasculature development	36/451	421/18493	6.95e-11	2.04e-09	1.21e-09	10563/5196/3553/7098/7422/7474/2247/11005/3552/3162/6356/6369/2185/3586/5579/1215/57556/1524/183/652/655/8817/2254/4838/80310/5228/5764/6019/8742/94/185/4804/4881/7010/51330/5335	36
GO:0042107	cytokine metabolic process	18/451	106/18493	8.92e-11	2.6e-09	1.55e-09	3553/3929/7098/51284/7474/3552/3162/3586/3635/1215/1524/10148/2069/3624/3625/9966/3556/115650	18
GO:0032755	positive regulation of interleukin-6 production	16/451	81/18493	9.44e-11	2.73e-09	1.63e-09	64127/3553/5047/3929/7098/51284/2149/7474/2150/7292/2069/3557/7349/3556/8808/3570	16
GO:0045088	regulation of innate immune response	33/451	365/18493	1.04e-10	2.98e-09	1.78e-09	912/1520/3326/3458/30835/79465/80328/80329/135250/154064/353091/4321/81035/2/64127/4586/3929/7098/6041/51284/4585/6352/7474/2243/2150/8685/91543/695/5336/2069/55366/9971/259197	33
GO:0110110	positive regulation of animal organ morphogenesis	16/451	82/18493	1.15e-10	3.27e-09	1.95e-09	7422/2255/6092/183/265/650/652/655/22943/2252/2668/3976/5764/2260/2263/55366	16
GO:0050707	regulation of cytokine secretion	23/451	184/18493	1.4e-10	3.97e-09	2.37e-09	4321/64127/5047/5005/5004/2149/7474/2150/5987/3552/6363/1236/3586/4282/6288/5008/284/1436/7850/3556/55366/9971/5734	23
GO:0072677	eosinophil migration	10/451	25/18493	1.59e-10	4.46e-09	2.66e-09	6357/6355/6352/6359/10344/6356/6368/6369/7857/5734	10
GO:2001236	regulation of extrinsic apoptotic signaling pathway	21/451	156/18493	2.23e-10	6.22e-09	3.71e-09	5196/3553/8743/2243/8797/8795/3552/3162/2255/183/652/653/1437/2668/3624/7857/8742/2260/51330/355/637	21
GO:0001935	endothelial cell proliferation	23/451	190/18493	2.69e-10	7.45e-09	4.44e-09	6387/7422/7474/2247/3162/10344/6356/6369/3586/8862/650/652/654/5228/7857/8742/7432/94/185/2260/4804/7010/5335	23
GO:0031343	positive regulation of cell killing	14/451	64/18493	3.39e-10	9.33e-09	5.56e-09	909/910/911/912/3458/79465/80328/80329/135250/154064/353091/2150/51561/259197	14
GO:0050730	regulation of peptidyl-tyrosine phosphorylation	26/451	245/18493	3.43e-10	9.38e-09	5.59e-09	3458/50507/9370/7422/6352/2185/4282/2255/183/374/1437/1440/2069/2252/3589/51561/4254/3976/3084/5008/80310/6997/284/1436/2690/3570	26
GO:0031341	regulation of cell killing	16/451	88/18493	3.48e-10	9.45e-09	5.64e-09	909/910/911/912/3326/3458/79465/80328/80329/135250/154064/353091/6372/2150/51561/259197	16
GO:0050663	cytokine secretion	24/451	210/18493	3.63e-10	9.81e-09	5.85e-09	4321/64127/5047/5005/5004/2149/7474/2150/5987/3552/6363/1236/3586/4282/6288/183/5008/284/1436/7850/3556/55366/9971/5734	24
GO:0010818	T cell chemotaxis	10/451	27/18493	3.92e-10	1.05e-08	6.27e-09	58191/6373/10563/6278/6352/7474/5294/10344/6366/6846	10
GO:0060389	pathway-restricted SMAD protein phosphorylation	14/451	65/18493	4.22e-10	1.12e-08	6.71e-09	9518/650/651/652/653/654/655/22943/3624/3625/83729/4838/94/7049	14
GO:0090100	positive regulation of transmembrane receptor protein serine/threonine kinase signaling pathway	17/451	103/18493	4.74e-10	1.25e-08	7.48e-09	3326/9518/3611/650/651/652/653/654/655/2254/3624/3625/83729/4838/93/94/7049	17
GO:0001763	morphogenesis of a branching structure	23/451	196/18493	5.02e-10	1.31e-08	7.82e-09	7422/7474/2247/3611/6356/3586/2255/9353/1909/5361/183/374/650/652/655/2252/2668/5228/6997/2260/2263/55366/4233	23
GO:0002703	regulation of leukocyte mediated immunity	23/451	196/18493	5.02e-10	1.31e-08	7.82e-09	909/910/911/912/79465/80328/80329/135250/154064/353091/6372/64127/3553/7098/2150/3162/91543/7292/3586/695/51561/3598/259197	23
GO:0001912	positive regulation of leukocyte mediated cytotoxicity	13/451	55/18493	5.2e-10	1.35e-08	8.04e-09	909/910/911/912/79465/80328/80329/135250/154064/353091/2150/51561/259197	13
GO:0060485	mesenchyme development	27/451	269/18493	5.48e-10	1.41e-08	8.42e-09	3553/7474/1908/2255/223117/6405/56920/57556/80031/1909/1910/6092/265/268/650/652/653/655/2254/2668/4254/4838/3084/94/2260/2263/7049	27
GO:0002700	regulation of production of molecular mediator of immune response	19/451	133/18493	5.8e-10	1.49e-08	8.86e-09	353091/64127/3553/5950/7098/5225/7474/2150/11005/959/3162/91543/7292/3586/4282/695/933/284/3598	19
GO:0045089	positive regulation of innate immune response	29/451	309/18493	6.1e-10	1.55e-08	9.27e-09	912/1520/30835/79465/80328/80329/135250/154064/353091/4321/81035/64127/4586/3929/7098/51284/4585/6352/7474/2243/2150/8685/91543/695/5336/2069/55366/9971/259197	29
GO:0034341	response to interferon-gamma	23/451	198/18493	6.15e-10	1.56e-08	9.28e-09	3326/3458/58191/6357/6355/8638/7098/6364/6352/7474/6556/6359/6358/6363/10344/6366/6356/6368/6349/6369/6846/8519/6997	23
GO:0048245	eosinophil chemotaxis	9/451	21/18493	6.39e-10	1.61e-08	9.58e-09	6357/6355/6352/6359/10344/6356/6368/6369/7857	9
GO:0042089	cytokine biosynthetic process	17/451	105/18493	6.47e-10	1.61e-08	9.62e-09	3553/3929/7098/51284/7474/3552/3162/3586/3635/1215/1524/10148/2069/3624/3625/3556/115650	17
GO:0070663	regulation of leukocyte proliferation	24/451	216/18493	6.49e-10	1.61e-08	9.62e-09	912/30835/6355/3553/6352/959/7292/6363/3586/4282/695/3635/933/2255/652/51293/10148/51083/51561/4254/8744/3570/115650/1493	24
GO:0061138	morphogenesis of a branching epithelium	22/451	182/18493	6.79e-10	1.68e-08	1e-08	7422/7474/2247/3611/6356/3586/2255/9353/1909/5361/183/374/650/652/655/2252/2668/5228/2260/2263/55366/4233	22
GO:0045766	positive regulation of angiogenesis	23/451	200/18493	7.51e-10	1.84e-08	1.1e-08	3553/7098/7422/7474/2247/3552/3162/6356/6369/2185/3586/5579/1215/1524/8817/4838/5228/6019/8742/94/185/7010/5335	23
GO:0048638	regulation of developmental growth	30/451	334/18493	8.82e-10	2.15e-08	1.28e-08	6387/5950/1382/9518/7422/7474/2247/3611/223117/6405/56920/57556/80031/55558/652/26281/2254/51083/4803/5967/6696/8614/153/154/2260/2263/2690/7049/51330/1019	30
GO:0007187	G protein-coupled receptor signaling pathway, coupled to cyclic nucleotide second messenger	26/451	256/18493	8.92e-10	2.16e-08	1.29e-08	6373/5196/2770/8685/1909/2829/183/796/1113/2641/4852/90226/114131/7432/153/154/9340/55366/8549/4157/4543/5734/5745/6751/6755/7433	26
GO:0048771	tissue remodeling	21/451	170/18493	1.12e-09	2.69e-08	1.6e-08	50507/2149/8600/3552/2185/3635/2255/183/796/51561/3976/6696/4982/93/94/154/1436/53832/3953/55366/5745	21
GO:0032602	chemokine production	15/451	82/18493	1.14e-09	2.73e-08	1.63e-08	6372/3553/3929/7098/9370/51284/7474/2150/3162/7292/3586/4282/1436/3570/9971	15
GO:0010862	positive regulation of pathway-restricted SMAD protein phosphorylation	12/451	48/18493	1.2e-09	2.87e-08	1.71e-08	9518/650/651/652/653/654/655/3624/3625/83729/4838/94	12
GO:0045765	regulation of angiogenesis	32/451	381/18493	1.29e-09	3.05e-08	1.82e-08	10563/5196/3553/7098/7422/7474/2247/11005/3552/3162/6356/6369/2185/3586/5579/1215/57556/1524/183/8817/4838/5228/5764/6019/8742/94/185/4804/4881/7010/51330/5335	32
GO:0046854	phosphatidylinositol phosphorylation	17/451	111/18493	1.57e-09	3.69e-08	2.2e-08	2247/5294/930/2255/2069/8817/9965/26281/2252/2254/4254/9365/3084/2260/2263/2264/4233	17
GO:0030072	peptide hormone secretion	25/451	244/18493	1.57e-09	3.69e-08	2.2e-08	3458/3553/5950/7036/6352/2243/8600/1908/8862/1113/131177/51083/2641/2922/3625/8425/7349/114131/7425/7432/130399/93/8431/9971/6755	25
GO:0046651	lymphocyte proliferation	26/451	264/18493	1.73e-09	4.02e-08	2.4e-08	912/30835/3553/6352/6556/959/5294/7292/6363/3586/4282/973/695/1380/3635/933/2255/652/51293/10148/51083/51561/8744/3570/115650/1493	26
GO:0060560	developmental growth involved in morphogenesis	24/451	227/18493	1.79e-09	4.13e-08	2.46e-08	3326/6387/1382/7422/7474/3611/6356/2255/223117/6405/56920/57556/80031/9353/5361/55558/374/652/51083/4803/5967/6696/2263/51330	24
GO:0050714	positive regulation of protein secretion	25/451	246/18493	1.86e-09	4.29e-08	2.56e-08	4321/64127/5047/5950/5005/5004/2149/7474/2243/2150/3552/7292/6363/3586/4282/6288/654/2641/5008/114131/1436/3556/8431/9971/5734	25
GO:1904018	positive regulation of vasculature development	24/451	228/18493	1.95e-09	4.47e-08	2.66e-08	3553/7098/7422/7474/2247/3552/3162/6356/6369/2185/3586/5579/1215/1524/8817/4838/80310/5228/6019/8742/94/185/7010/5335	24
GO:0032943	mononuclear cell proliferation	26/451	266/18493	2.03e-09	4.62e-08	2.75e-08	912/30835/3553/6352/6556/959/5294/7292/6363/3586/4282/973/695/1380/3635/933/2255/652/51293/10148/51083/51561/8744/3570/115650/1493	26
GO:0003013	circulatory system process	37/451	500/18493	2.17e-09	4.91e-08	2.92e-08	6387/50507/1511/9370/2149/2243/2150/1674/3827/3162/5294/6846/4973/1215/1907/1908/9353/1909/1910/183/8862/796/1113/4852/6781/7349/10911/7432/94/153/154/185/284/4881/5021/7010/7068	37
GO:0060393	regulation of pathway-restricted SMAD protein phosphorylation	13/451	62/18493	2.55e-09	5.73e-08	3.42e-08	9518/650/651/652/653/654/655/22943/3624/3625/83729/4838/94	13
GO:0022409	positive regulation of cell-cell adhesion	25/451	251/18493	2.83e-09	6.33e-08	3.78e-08	912/3458/30835/10563/64127/3553/6352/7474/2243/8600/959/7292/6363/1236/6366/3586/655/10148/51561/4838/8744/8808/3570/115650/1493	25
GO:0032642	regulation of chemokine production	14/451	75/18493	3.11e-09	6.9e-08	4.11e-08	6372/3553/3929/7098/9370/51284/7474/2150/3162/3586/4282/1436/3570/9971	14
GO:0002705	positive regulation of leukocyte mediated immunity	18/451	131/18493	3.13e-09	6.9e-08	4.11e-08	909/910/911/912/79465/80328/80329/135250/154064/353091/64127/3553/2150/91543/7292/695/51561/259197	18
GO:1903555	regulation of tumor necrosis factor superfamily cytokine production	18/451	131/18493	3.13e-09	6.9e-08	4.11e-08	3458/5196/64127/3929/5005/5004/7098/9370/7474/5987/6363/3586/4282/1524/51561/284/4157/9971	18
GO:0001910	regulation of leukocyte mediated cytotoxicity	14/451	76/18493	3.73e-09	8.16e-08	4.87e-08	909/910/911/912/79465/80328/80329/135250/154064/353091/6372/2150/51561/259197	14
GO:0033002	muscle cell proliferation	24/451	236/18493	3.9e-09	8.49e-08	5.06e-08	3458/4318/5950/9370/6352/2247/3611/3162/3586/183/8862/652/2069/26281/2254/4969/80310/7432/284/2260/2263/3570/4881/7049	24
GO:0036092	phosphatidylinositol-3-phosphate biosynthetic process	12/451	53/18493	4.13e-09	8.95e-08	5.33e-08	2247/5294/2255/8817/9965/26281/2252/2254/9365/2260/2263/2264	12
GO:0001818	negative regulation of cytokine production	25/451	256/18493	4.24e-09	9.15e-08	5.45e-08	3326/3458/3929/5004/9370/2150/6556/5987/3162/7292/3586/695/3635/1240/1524/51561/3624/3625/284/2260/7850/55366/4157/9971/5734	25
GO:0033209	tumor necrosis factor-mediated signaling pathway	17/451	119/18493	4.7e-09	1.01e-07	6e-08	9370/2150/8600/3611/959/7292/2185/970/4982/8742/9966/8744/9971/51330/115650/608/3604	17
GO:0001503	ossification	31/451	380/18493	4.72e-09	1.01e-07	6e-08	5179/4318/7474/8600/3611/2185/8519/265/374/650/651/652/653/654/655/796/22943/8817/2254/9365/5764/6696/6781/93/154/2263/3570/55366/5734/5745/7010	31
GO:0008015	blood circulation	36/451	492/18493	4.86e-09	1.03e-07	6.14e-08	6387/1511/9370/2149/2243/2150/1674/3827/3162/5294/6846/4973/1215/1907/1908/9353/1909/1910/183/8862/796/1113/4852/6781/7349/10911/7432/94/153/154/185/284/4881/5021/7010/7068	36
GO:0071706	tumor necrosis factor superfamily cytokine production	18/451	135/18493	5.11e-09	1.08e-07	6.41e-08	3458/5196/64127/3929/5005/5004/7098/9370/7474/5987/6363/3586/4282/1524/51561/284/4157/9971	18
GO:0001909	leukocyte mediated cytotoxicity	16/451	105/18493	5.15e-09	1.08e-07	6.41e-08	909/910/911/912/79465/80328/80329/135250/154064/353091/6372/1511/2150/51561/259197/3002	16
GO:0002708	positive regulation of lymphocyte mediated immunity	16/451	105/18493	5.15e-09	1.08e-07	6.41e-08	909/910/911/912/79465/80328/80329/135250/154064/353091/3553/91543/7292/695/51561/259197	16
GO:0001894	tissue homeostasis	23/451	221/18493	5.3e-09	1.1e-07	6.57e-08	563/64127/5950/50507/7422/4585/2149/1472/8600/2185/5881/3635/3493/3494/3502/3514/796/6696/4982/154/1436/53832/5745	23
GO:0032609	interferon-gamma production	16/451	106/18493	5.93e-09	1.23e-07	7.31e-08	3553/7098/51284/7474/2150/6556/5987/7292/1236/3586/10148/51561/3624/3570/9971/115650	16
GO:0071900	regulation of protein serine/threonine kinase activity	36/451	496/18493	6.01e-09	1.24e-07	7.37e-08	3326/3458/64127/3553/50507/9518/9370/7422/2149/7474/2247/8600/3611/959/5294/6363/2185/4282/284340/1908/2255/6288/650/652/655/22943/8817/4254/4803/3084/80310/6997/154/1436/2260/2690	36
GO:0050670	regulation of lymphocyte proliferation	22/451	205/18493	6.48e-09	1.33e-07	7.91e-08	912/30835/3553/6352/959/7292/6363/3586/4282/695/3635/933/2255/652/51293/10148/51083/51561/8744/3570/115650/1493	22
GO:0032944	regulation of mononuclear cell proliferation	22/451	206/18493	7.09e-09	1.45e-07	8.61e-08	912/30835/3553/6352/959/7292/6363/3586/4282/695/3635/933/2255/652/51293/10148/51083/51561/8744/3570/115650/1493	22
GO:0022407	regulation of cell-cell adhesion	31/451	388/18493	7.72e-09	1.57e-07	9.33e-08	912/3458/30835/6387/10563/64127/3553/9370/6352/7474/2243/8600/56477/959/7292/6363/1236/6366/3586/650/652/655/10148/3557/51561/4838/8744/8808/3570/115650/1493	31
GO:0050715	positive regulation of cytokine secretion	17/451	123/18493	7.86e-09	1.59e-07	9.45e-08	4321/64127/5047/5005/5004/2149/7474/2150/3552/6363/3586/4282/6288/5008/1436/3556/5734	17
GO:0060688	regulation of morphogenesis of a branching structure	12/451	56/18493	8.08e-09	1.62e-07	9.67e-08	7422/7474/2255/183/652/655/2252/2668/5228/2260/2263/55366	12
GO:0042035	regulation of cytokine biosynthetic process	15/451	94/18493	8.13e-09	1.62e-07	9.68e-08	3553/3929/7098/51284/7474/3552/3162/3586/3635/1524/10148/2069/3624/3625/115650	15
GO:0072001	renal system development	26/451	286/18493	9.34e-09	1.86e-07	1.11e-07	5950/9370/7422/7474/2247/3611/2255/9353/6092/183/650/652/654/655/2668/3976/80310/5228/93/185/284/2260/2263/55366/8549/7010	26
GO:0002367	cytokine production involved in immune response	15/451	95/18493	9.44e-09	1.87e-07	1.11e-07	353091/64127/3553/7098/7474/2150/6556/3162/91543/7292/3586/4282/695/1113/284	15
GO:0046834	lipid phosphorylation	17/451	125/18493	1.01e-08	1.98e-07	1.18e-07	2247/5294/930/2255/2069/8817/9965/26281/2252/2254/4254/9365/3084/2260/2263/2264/4233	17
GO:0048762	mesenchymal cell differentiation	22/451	210/18493	1.01e-08	1.98e-07	1.18e-07	3553/7474/1908/2255/223117/6405/56920/57556/80031/1909/1910/265/650/652/653/655/2668/4254/3084/2260/2263/7049	22
GO:0006953	acute-phase response	11/451	47/18493	1.27e-08	2.46e-07	1.47e-07	3553/3929/5005/5004/7036/8600/3552/6288/6289/1910/3570	11
GO:0060986	endocrine hormone secretion	11/451	47/18493	1.27e-08	2.46e-07	1.47e-07	3553/183/8862/654/51083/3624/3625/56729/7349/185/2260	11
GO:0032680	regulation of tumor necrosis factor production	17/451	127/18493	1.29e-08	2.48e-07	1.48e-07	5196/64127/3929/5005/5004/7098/9370/7474/5987/6363/3586/4282/1524/51561/284/4157/9971	17
GO:0048846	axon extension involved in axon guidance	10/451	37/18493	1.3e-08	2.49e-07	1.48e-07	6387/7422/7474/223117/6405/56920/57556/80031/9353/55558	10
GO:1902284	neuron projection extension involved in neuron projection guidance	10/451	37/18493	1.3e-08	2.49e-07	1.48e-07	6387/7422/7474/223117/6405/56920/57556/80031/9353/55558	10
GO:0019935	cyclic-nucleotide-mediated signaling	22/451	214/18493	1.43e-08	2.73e-07	1.63e-07	6373/5196/1672/2770/2185/1910/796/1113/51083/2641/7349/90226/114131/7432/153/154/55366/8549/4157/4881/5734/5745	22
GO:0051781	positive regulation of cell division	14/451	84/18493	1.44e-08	2.73e-07	1.63e-07	5473/3553/7422/2247/3552/2069/2252/2254/5008/80310/5228/5764/2263/6755	14
GO:0071346	cellular response to interferon-gamma	20/451	178/18493	1.45e-08	2.74e-07	1.63e-07	3326/3458/6357/6355/8638/7098/6364/6352/7474/6359/6358/6363/10344/6366/6356/6368/6349/6369/6846/6997	20
GO:0072678	T cell migration	12/451	59/18493	1.52e-08	2.85e-07	1.7e-07	58191/6373/6387/10563/6278/6364/6352/7474/5294/10344/6366/6846	12
GO:0032640	tumor necrosis factor production	17/451	129/18493	1.63e-08	3.05e-07	1.82e-07	5196/64127/3929/5005/5004/7098/9370/7474/5987/6363/3586/4282/1524/51561/284/4157/9971	17
GO:0003044	regulation of systemic arterial blood pressure mediated by a chemical signal	11/451	49/18493	2.03e-08	3.78e-07	2.25e-07	1511/2149/2150/1215/1907/1908/183/153/154/185/5021	11
GO:0048608	reproductive structure development	32/451	428/18493	2.16e-08	3.99e-07	2.38e-07	3326/5950/7098/8743/7422/7474/5806/3586/2255/9353/6092/268/652/653/654/655/1437/2069/2254/3624/3625/4254/3976/4693/4838/56729/6696/6781/8614/7425/2263/55366	32
GO:0001823	mesonephros development	15/451	101/18493	2.23e-08	4.1e-07	2.45e-07	7422/2247/3611/2255/9353/6092/183/650/652/655/2668/5228/2260/2263/55366	15
GO:0032612	interleukin-1 production	14/451	87/18493	2.3e-08	4.22e-07	2.51e-07	64127/5005/5004/2149/7474/2150/6363/1236/3586/1215/6288/1524/7850/9971	14
GO:0061458	reproductive system development	32/451	431/18493	2.54e-08	4.62e-07	2.76e-07	3326/5950/7098/8743/7422/7474/5806/3586/2255/9353/6092/268/652/653/654/655/1437/2069/2254/3624/3625/4254/3976/4693/4838/56729/6696/6781/8614/7425/2263/55366	32
GO:0001913	T cell mediated cytotoxicity	11/451	50/18493	2.55e-08	4.62e-07	2.76e-07	909/910/911/912/79465/80328/80329/135250/154064/353091/51561	11
GO:0002456	T cell mediated immunity	15/451	102/18493	2.55e-08	4.62e-07	2.76e-07	909/910/911/912/79465/80328/80329/135250/154064/353091/3553/6556/91543/7292/51561	15
GO:0001655	urogenital system development	27/451	322/18493	2.69e-08	4.84e-07	2.89e-07	5950/9370/7422/7474/2247/3611/2255/9353/6092/183/268/650/652/654/655/2668/3976/80310/5228/93/185/284/2260/2263/55366/8549/7010	27
GO:0048754	branching morphogenesis of an epithelial tube	18/451	150/18493	2.75e-08	4.94e-07	2.95e-07	7422/7474/2247/3611/6356/2255/9353/1909/183/374/650/652/655/2668/5228/2263/55366/4233	18
GO:0071526	semaphorin-plexin signaling pathway	10/451	40/18493	2.97e-08	5.3e-07	3.16e-07	223117/6405/56920/57556/80031/5361/5362/55558/2668/4233	10
GO:0048660	regulation of smooth muscle cell proliferation	19/451	168/18493	3e-08	5.34e-07	3.18e-07	3458/4318/9370/6352/2247/3611/3162/3586/183/8862/652/2069/2254/4969/80310/7432/2263/3570/4881	19
GO:0002792	negative regulation of peptide secretion	17/451	135/18493	3.26e-08	5.77e-07	3.44e-07	3553/2149/2150/5987/91543/3586/933/1113/131177/3625/7349/130399/284/7850/55366/9971/5734	17
GO:2001237	negative regulation of extrinsic apoptotic signaling pathway	15/451	104/18493	3.34e-08	5.89e-07	3.51e-07	5196/3553/8743/2243/8797/8795/3552/3162/2255/652/653/1437/2668/7857/355	15
GO:0048659	smooth muscle cell proliferation	19/451	170/18493	3.64e-08	6.4e-07	3.81e-07	3458/4318/9370/6352/2247/3611/3162/3586/183/8862/652/2069/2254/4969/80310/7432/2263/3570/4881	19
GO:0050919	negative chemotaxis	10/451	41/18493	3.84e-08	6.69e-07	3.99e-07	7474/223117/6405/56920/57556/80031/9353/55558/6092/3084	10
GO:0043900	regulation of multi-organism process	29/451	371/18493	3.84e-08	6.69e-07	3.99e-07	3458/6372/4321/5047/3929/8638/1511/6041/5225/6352/2150/11005/200315/5987/5806/91543/3586/4282/8519/1910/654/51561/3624/3625/4838/7432/130399/2494/5021	29
GO:0002718	regulation of cytokine production involved in immune response	13/451	77/18493	4.04e-08	7.01e-07	4.18e-07	353091/64127/3553/7098/7474/2150/3162/91543/7292/3586/4282/695/284	13
GO:0032102	negative regulation of response to external stimulus	27/451	329/18493	4.2e-08	7.26e-07	4.33e-07	10563/5328/9370/7474/2247/2243/11005/3827/3586/4282/284340/6288/223117/6405/56920/57556/80031/9353/2840/55558/6092/6696/7349/7850/9971/5734/7010	27
GO:0014032	neural crest cell development	13/451	78/18493	4.74e-08	8.15e-07	4.86e-07	1908/223117/6405/56920/57556/80031/1909/1910/652/655/2668/4254/3084	13
GO:0046888	negative regulation of hormone secretion	12/451	65/18493	4.78e-08	8.19e-07	4.88e-07	3553/9370/1113/131177/3589/3624/3625/3976/4828/5008/7349/130399	12
GO:0048841	regulation of axon extension involved in axon guidance	9/451	32/18493	4.8e-08	8.19e-07	4.88e-07	6387/7422/7474/223117/6405/56920/57556/80031/55558	9
GO:0071622	regulation of granulocyte chemotaxis	10/451	42/18493	4.93e-08	8.35e-07	4.97e-07	6278/3929/6352/6363/1236/6366/284340/9353/1240/51561	10
GO:0048640	negative regulation of developmental growth	15/451	107/18493	4.94e-08	8.35e-07	4.97e-07	5950/9518/7474/223117/6405/56920/57556/80031/55558/652/51083/6696/8614/153/154	15
GO:1902667	regulation of axon guidance	10/451	43/18493	6.28e-08	1.06e-06	6.31e-07	6387/7422/7474/223117/6405/56920/57556/80031/9353/55558	10
GO:0044344	cellular response to fibroblast growth factor stimulus	17/451	142/18493	6.94e-08	1.16e-06	6.94e-07	10563/6352/7474/2247/2255/8862/8817/9965/26281/2252/2254/9365/6997/2260/2263/2264/53834	17
GO:0032649	regulation of interferon-gamma production	14/451	95/18493	7.26e-08	1.21e-06	7.23e-07	3553/7098/51284/7474/6556/7292/1236/3586/10148/51561/3624/3570/9971/115650	14
GO:0001755	neural crest cell migration	11/451	55/18493	7.31e-08	1.22e-06	7.25e-07	1908/223117/6405/56920/57556/80031/1910/652/655/2668/4254	11
GO:0031649	heat generation	7/451	17/18493	7.71e-08	1.28e-06	7.62e-07	3553/8600/3552/1910/8862/153/154	7
GO:0090092	regulation of transmembrane receptor protein serine/threonine kinase signaling pathway	22/451	235/18493	7.77e-08	1.28e-06	7.64e-07	3326/9518/7474/3611/2255/650/651/652/653/654/655/22943/2254/64388/3624/3625/83729/8425/4838/93/94/7049	22
GO:0002573	myeloid leukocyte differentiation	20/451	197/18493	8.05e-08	1.32e-06	7.88e-07	3458/5196/4318/7098/9370/7422/2150/8600/3605/6363/1236/3635/652/1437/1440/51561/3624/4254/3976/1436	20
GO:0001657	ureteric bud development	14/451	96/18493	8.32e-08	1.36e-06	8.12e-07	7422/2247/3611/9353/6092/183/650/652/655/2668/5228/2260/2263/55366	14
GO:0014031	mesenchymal cell development	13/451	82/18493	8.78e-08	1.43e-06	8.5e-07	1908/223117/6405/56920/57556/80031/1909/1910/652/655/2668/4254/3084	13
GO:0048864	stem cell development	13/451	82/18493	8.78e-08	1.43e-06	8.5e-07	1908/223117/6405/56920/57556/80031/1909/1910/652/655/2668/4254/3084	13
GO:0040013	negative regulation of locomotion	29/451	386/18493	9.05e-08	1.46e-06	8.72e-07	6387/10563/9370/7474/2247/56477/3611/5987/3162/6366/4282/8519/223117/6405/56920/57556/80031/9353/1524/55558/6092/653/4838/3084/5764/6781/130399/94/5734	29
GO:0050770	regulation of axonogenesis	19/451	180/18493	9.16e-08	1.47e-06	8.78e-07	6387/1382/7422/7474/3611/223117/6405/56920/57556/80031/9353/5361/5362/55558/6092/4803/6696/4804/51330	19
GO:0050709	negative regulation of protein secretion	16/451	128/18493	9.18e-08	1.47e-06	8.78e-07	3553/2149/2150/5987/91543/3586/933/1113/131177/3625/130399/284/7850/55366/9971/5734	16
GO:0072163	mesonephric epithelium development	14/451	97/18493	9.51e-08	1.51e-06	9.02e-07	7422/2247/3611/9353/6092/183/650/652/655/2668/5228/2260/2263/55366	14
GO:0072164	mesonephric tubule development	14/451	97/18493	9.51e-08	1.51e-06	9.02e-07	7422/2247/3611/9353/6092/183/650/652/655/2668/5228/2260/2263/55366	14
GO:0007249	I-kappaB kinase/NF-kappaB signaling	23/451	258/18493	9.67e-08	1.53e-06	9.14e-07	6285/64127/3553/7098/9370/8743/51284/2149/7474/2150/8795/8600/3162/6363/1236/6366/695/5579/1524/3557/6398/284/9971	23
GO:0010463	mesenchymal cell proliferation	10/451	45/18493	1e-07	1.58e-06	9.39e-07	7422/7474/650/652/655/2252/2254/5764/2260/2263	10
GO:1901652	response to peptide	33/451	481/18493	1e-07	1.58e-06	9.39e-07	6387/64127/3553/9518/9370/8743/2770/3586/5579/1910/183/374/655/2069/51083/2641/3625/9365/5967/56729/8614/7425/130399/154/185/2690/9340/4804/9971/5021/7010/7049/1019	33
GO:0046849	bone remodeling	13/451	83/18493	1.02e-07	1.6e-06	9.51e-07	50507/8600/2185/3635/796/6696/4982/154/1436/53832/3953/55366/5745	13
GO:0002706	regulation of lymphocyte mediated immunity	17/451	146/18493	1.05e-07	1.63e-06	9.73e-07	909/910/911/912/79465/80328/80329/135250/154064/353091/3553/91543/7292/3586/695/51561/259197	17
GO:0030098	lymphocyte differentiation	27/451	344/18493	1.05e-07	1.63e-06	9.73e-07	912/3458/11005/959/91543/7292/6363/1236/2185/3586/973/974/695/1380/3635/5336/652/112616/3589/51561/3624/3714/8744/8808/3953/5734/1493	27
GO:0097755	positive regulation of blood vessel diameter	11/451	57/18493	1.08e-07	1.67e-06	9.97e-07	2150/3827/3162/1910/183/8862/796/7349/7432/153/154	11
GO:0032535	regulation of cellular component size	28/451	367/18493	1.1e-07	1.7e-06	1.01e-06	3326/6387/1382/7422/7474/2150/3611/5987/10344/1236/6366/6356/6369/2185/5881/223117/6405/56920/57556/80031/9353/55558/1440/4803/6696/7349/51330/1019	28
GO:0019722	calcium-mediated signaling	21/451	220/18493	1.1e-07	1.7e-06	1.01e-06	1672/2826/6364/8600/1236/1237/2185/695/63928/10725/933/5336/1907/1240/1524/1910/2829/3084/185/2494/5335	21
GO:0045926	negative regulation of growth	23/451	260/18493	1.11e-07	1.71e-06	1.02e-06	3929/5950/1511/9518/7474/3586/223117/6405/56920/57556/80031/9353/55558/183/652/51083/3624/6696/8614/94/153/154/4881	23
GO:0002683	negative regulation of immune system process	31/451	437/18493	1.18e-07	1.79e-06	1.07e-06	6387/5196/4321/2/7098/9370/2150/11005/56477/5987/3162/7292/6366/2185/3586/4282/695/3635/933/9353/2840/652/653/51083/3624/4254/284/3598/55366/5734/1493	31
GO:1904951	positive regulation of establishment of protein localization	31/451	437/18493	1.18e-07	1.79e-06	1.07e-06	3326/3458/4321/64127/3553/5047/5950/5005/5004/2149/7474/2243/2150/3552/7292/6363/3586/4282/63928/6288/654/2641/5008/114131/1436/3556/8431/9971/5734/3002/637	31
GO:0010631	epithelial cell migration	27/451	346/18493	1.18e-07	1.79e-06	1.07e-06	3458/10563/6286/6273/4318/7422/7474/2247/3162/2185/2255/9353/56413/183/652/8817/2252/7857/6781/6997/8742/94/284/2260/4233/7010/5335	27
GO:2001233	regulation of apoptotic signaling pathway	29/451	391/18493	1.19e-07	1.8e-06	1.07e-06	64714/6387/5196/4318/3553/8743/2243/8797/8795/3552/3162/4282/2255/1524/183/652/653/1437/2668/3624/3625/7857/8742/2260/53832/51330/355/3002/637	29
GO:0010634	positive regulation of epithelial cell migration	18/451	165/18493	1.21e-07	1.82e-06	1.08e-06	3458/4318/7422/7474/2247/3162/2185/2255/183/652/8817/2252/6997/284/2260/4233/7010/5335	18
GO:0071774	response to fibroblast growth factor	17/451	148/18493	1.28e-07	1.92e-06	1.14e-06	10563/6352/7474/2247/2255/8862/8817/9965/26281/2252/2254/9365/6997/2260/2263/2264/53834	17
GO:0045453	bone resorption	11/451	58/18493	1.3e-07	1.95e-06	1.16e-06	50507/8600/2185/3635/796/6696/4982/154/1436/53832/5745	11
GO:0043434	response to peptide hormone	30/451	417/18493	1.4e-07	2.08e-06	1.24e-06	6387/3553/9518/9370/8743/2770/3586/5579/1910/183/374/655/2069/51083/2641/3625/9365/5967/56729/8614/7425/130399/185/2690/9340/9971/5021/7010/7049/1019	30
GO:0007159	leukocyte cell-cell adhesion	26/451	327/18493	1.41e-07	2.08e-06	1.24e-06	912/3458/30835/6387/64127/3553/6352/8600/56477/959/7292/6363/1236/6366/3586/1524/652/655/10148/51561/8744/8808/3570/115650/3683/1493	26
GO:0090132	epithelium migration	27/451	349/18493	1.41e-07	2.08e-06	1.24e-06	3458/10563/6286/6273/4318/7422/7474/2247/3162/2185/2255/9353/56413/183/652/8817/2252/7857/6781/6997/8742/94/284/2260/4233/7010/5335	27
GO:2000403	positive regulation of lymphocyte migration	9/451	36/18493	1.48e-07	2.18e-06	1.3e-06	6387/10563/6278/6364/6352/7474/6366/6846/2185	9
GO:0019933	cAMP-mediated signaling	19/451	186/18493	1.54e-07	2.26e-06	1.35e-06	6373/5196/1672/2770/796/1113/51083/2641/7349/90226/114131/7432/153/154/55366/8549/4157/5734/5745	19
GO:0019731	antibacterial humoral response	10/451	47/18493	1.56e-07	2.27e-06	1.35e-06	1672/1671/1511/5225/2243/11005/3493/3494/3507/28912	10
GO:0014033	neural crest cell differentiation	13/451	86/18493	1.57e-07	2.28e-06	1.36e-06	1908/223117/6405/56920/57556/80031/1909/1910/652/655/2668/4254/3084	13
GO:0007631	feeding behavior	14/451	101/18493	1.6e-07	2.31e-06	1.38e-06	9518/183/8862/796/51083/2641/10022/4852/5697/56729/7349/1271/3953/5021	14
GO:0051271	negative regulation of cellular component movement	28/451	374/18493	1.63e-07	2.35e-06	1.4e-06	6387/10563/9370/7474/2247/56477/3611/3162/6366/4282/8519/223117/6405/56920/57556/80031/9353/1524/55558/653/4838/3084/5764/6781/130399/94/5734/7049	28
GO:0042271	susceptibility to natural killer cell mediated cytotoxicity	6/451	12/18493	1.66e-07	2.39e-06	1.43e-06	79465/80328/80329/135250/154064/353091	6
GO:0043122	regulation of I-kappaB kinase/NF-kappaB signaling	21/451	226/18493	1.74e-07	2.5e-06	1.49e-06	6285/64127/3553/7098/9370/8743/2149/7474/2150/8795/8600/3162/6363/1236/6366/5579/1524/3557/6398/284/9971	21
GO:0090130	tissue migration	27/451	355/18493	1.98e-07	2.84e-06	1.69e-06	3458/10563/6286/6273/4318/7422/7474/2247/3162/2185/2255/9353/56413/183/652/8817/2252/7857/6781/6997/8742/94/284/2260/4233/7010/5335	27
GO:0007218	neuropeptide signaling pathway	14/451	103/18493	2.05e-07	2.92e-06	1.74e-06	5179/1241/10800/56413/796/51083/2922/4828/4852/5368/5697/7349/6751/6755	14
GO:0051222	positive regulation of protein transport	29/451	402/18493	2.14e-07	3.04e-06	1.81e-06	3326/3458/4321/64127/3553/5047/5950/5005/5004/2149/7474/2243/2150/3552/7292/6363/3586/4282/63928/6288/654/2641/5008/114131/1436/3556/8431/9971/5734	29
GO:0001822	kidney development	23/451	271/18493	2.35e-07	3.33e-06	1.98e-06	9370/7422/2247/3611/2255/9353/6092/183/650/652/654/655/2668/3976/80310/5228/93/185/284/2260/2263/55366/7010	23
GO:0042110	T cell activation	31/451	451/18493	2.37e-07	3.34e-06	1.99e-06	911/912/3458/30835/64127/3553/6352/2150/6556/11005/8600/959/5294/91543/7292/6363/1236/6366/3586/652/10148/51561/3714/8744/8808/3570/3953/5734/115650/3683/1493	31
GO:1902668	negative regulation of axon guidance	8/451	28/18493	2.38e-07	3.35e-06	1.99e-06	7474/223117/6405/56920/57556/80031/9353/55558	8
GO:0003156	regulation of animal organ formation	9/451	38/18493	2.45e-07	3.43e-06	2.05e-06	7474/2255/6092/650/652/655/22943/2668/2260	9
GO:0061387	regulation of extent of cell growth	14/451	105/18493	2.61e-07	3.65e-06	2.17e-06	6387/1382/7422/7474/3611/223117/6405/56920/57556/80031/55558/4803/6696/51330	14
GO:0050922	negative regulation of chemotaxis	11/451	62/18493	2.66e-07	3.71e-06	2.21e-06	10563/7474/4282/223117/6405/56920/57556/80031/9353/55558/6092	11
GO:0140131	positive regulation of lymphocyte chemotaxis	7/451	20/18493	2.88e-07	4e-06	2.38e-06	10563/6278/6352/7474/6366/6846/2185	7
GO:0070665	positive regulation of leukocyte proliferation	16/451	139/18493	2.91e-07	4.02e-06	2.4e-06	912/30835/3553/6352/959/7292/6363/4282/2255/51293/10148/51561/4254/8744/3570/115650	16
GO:0007178	transmembrane receptor protein serine/threonine kinase signaling pathway	26/451	340/18493	3.01e-07	4.15e-06	2.47e-06	3326/9518/7474/3611/2255/268/650/651/652/653/654/655/22943/2254/64388/3624/3625/83729/4053/8425/4838/6997/130399/93/94/7049	26
GO:0072073	kidney epithelium development	16/451	140/18493	3.22e-07	4.41e-06	2.63e-06	9370/7422/2247/3611/9353/6092/183/650/652/655/2668/3976/5228/2260/2263/55366	16
GO:0032652	regulation of interleukin-1 production	12/451	77/18493	3.35e-07	4.58e-06	2.73e-06	64127/5005/5004/2149/7474/6363/1236/3586/6288/1524/7850/9971	12
GO:0001990	regulation of systemic arterial blood pressure by hormone	9/451	40/18493	3.94e-07	5.37e-06	3.2e-06	1511/2149/2150/1215/1907/1908/183/185/5021	9
GO:2000406	positive regulation of T cell migration	8/451	30/18493	4.3e-07	5.84e-06	3.48e-06	6387/10563/6278/6364/6352/7474/6366/6846	8
GO:0090287	regulation of cellular response to growth factor stimulus	23/451	282/18493	4.77e-07	6.45e-06	3.85e-06	3326/10563/3553/7422/7474/2247/3611/5579/2255/57556/9353/183/8862/652/22943/8817/2254/64388/8425/94/2260/2263/7049	23
GO:0043123	positive regulation of I-kappaB kinase/NF-kappaB signaling	18/451	181/18493	4.88e-07	6.59e-06	3.93e-06	6285/64127/3553/7098/9370/8743/2149/2150/8795/8600/3162/6363/1236/6366/5579/1524/3557/6398	18
GO:0070482	response to oxygen levels	26/451	349/18493	4.98e-07	6.7e-06	3.99e-06	6387/5179/4321/6285/5328/50507/9370/7422/10397/3162/2185/1909/650/655/5228/5764/5967/6781/8614/114131/94/5021/7010/7049/355/1019	26
GO:0032722	positive regulation of chemokine production	10/451	53/18493	5.14e-07	6.89e-06	4.11e-06	3553/3929/7098/9370/51284/7474/3162/4282/1436/3570	10
GO:0050930	induction of positive chemotaxis	6/451	14/18493	5.18e-07	6.92e-06	4.12e-06	6387/7422/2255/3603/5228/7857	6
GO:0007188	adenylate cyclase-modulating G protein-coupled receptor signaling pathway	20/451	221/18493	5.24e-07	6.98e-06	4.16e-06	6373/5196/2770/8685/1909/796/1113/2641/90226/114131/7432/153/154/9340/55366/8549/4157/4543/5734/5745	20
GO:0050870	positive regulation of T cell activation	19/451	202/18493	5.59e-07	7.42e-06	4.42e-06	912/3458/30835/64127/3553/6352/8600/959/7292/6363/1236/6366/10148/51561/8744/8808/3570/115650/1493	19
GO:2001234	negative regulation of apoptotic signaling pathway	20/451	222/18493	5.63e-07	7.45e-06	4.44e-06	6387/5196/4318/3553/8743/2243/8797/8795/3552/3162/4282/2255/1524/652/653/1437/2668/7857/355/637	20
GO:0050772	positive regulation of axonogenesis	12/451	81/18493	5.9e-07	7.78e-06	4.64e-06	6387/1382/7422/3611/9353/5361/5362/55558/6092/4803/4804/51330	12
GO:0051051	negative regulation of transport	32/451	495/18493	5.91e-07	7.78e-06	4.64e-06	4318/3553/9370/2149/2150/5987/3162/91543/2185/3586/933/5579/1113/131177/3589/3624/3625/3976/4828/3084/5008/6781/7349/7432/130399/284/3598/7850/55366/9971/5021/5734	32
GO:0090276	regulation of peptide hormone secretion	19/451	203/18493	6.03e-07	7.9e-06	4.71e-06	3458/3553/5950/7036/6352/2243/8600/8862/1113/131177/2641/2922/3625/7349/114131/130399/8431/9971/6755	19
GO:0001759	organ induction	7/451	22/18493	6.08e-07	7.92e-06	4.72e-06	2255/6092/650/652/22943/2668/2260	7
GO:0035929	steroid hormone secretion	7/451	22/18493	6.08e-07	7.92e-06	4.72e-06	183/654/51083/3624/56729/7349/185	7
GO:0008543	fibroblast growth factor receptor signaling pathway	14/451	113/18493	6.54e-07	8.48e-06	5.06e-06	7474/2247/2255/8862/8817/9965/26281/2252/2254/9365/2260/2263/2264/53834	14
GO:0007200	phospholipase C-activating G protein-coupled receptor signaling pathway	13/451	97/18493	6.58e-07	8.52e-06	5.08e-06	2149/2150/1241/1240/1524/1910/2840/183/796/1113/2922/185/5745	13
GO:0043542	endothelial cell migration	22/451	266/18493	6.68e-07	8.62e-06	5.14e-06	10563/6286/6273/7422/7474/2247/3162/2185/9353/183/652/8817/7857/6781/6997/8742/94/284/2260/4233/7010/5335	22
GO:0048588	developmental cell growth	20/451	226/18493	7.47e-07	9.61e-06	5.73e-06	3326/6387/1382/7422/7474/3611/223117/6405/56920/57556/80031/9353/5361/55558/183/51083/4803/5967/6696/51330	20
GO:0032924	activin receptor signaling pathway	9/451	43/18493	7.61e-07	9.76e-06	5.81e-06	2255/2254/3624/3625/4838/6997/130399/93/94	9
GO:0050671	positive regulation of lymphocyte proliferation	15/451	132/18493	8.08e-07	1.03e-05	6.16e-06	912/30835/3553/6352/959/7292/6363/4282/2255/51293/10148/51561/8744/3570/115650	15
GO:0060395	SMAD protein signal transduction	11/451	69/18493	8.2e-07	1.04e-05	6.23e-06	9518/650/651/652/653/654/655/3624/3625/83729/4838	11
GO:0010820	positive regulation of T cell chemotaxis	6/451	15/18493	8.45e-07	1.07e-05	6.38e-06	10563/6278/6352/7474/6366/6846	6
GO:0042976	activation of Janus kinase activity	6/451	15/18493	8.45e-07	1.07e-05	6.38e-06	6352/2185/183/51561/2690/3570	6
GO:0002009	morphogenesis of an epithelium	31/451	479/18493	8.7e-07	1.1e-05	6.54e-06	4321/7422/7474/2247/3611/6356/3586/2255/9353/1909/5361/183/374/650/652/653/655/22943/2252/2668/3714/3976/4838/5228/94/1436/2260/2263/55366/8549/4233	31
GO:2000027	regulation of animal organ morphogenesis	19/451	208/18493	8.74e-07	1.1e-05	6.56e-06	7422/7474/2255/6092/183/265/650/652/655/22943/2252/2668/3976/5764/4982/2260/2263/55366/7068	19
GO:0032946	positive regulation of mononuclear cell proliferation	15/451	133/18493	8.91e-07	1.12e-05	6.66e-06	912/30835/3553/6352/959/7292/6363/4282/2255/51293/10148/51561/8744/3570/115650	15
GO:1903037	regulation of leukocyte cell-cell adhesion	23/451	293/18493	9.3e-07	1.16e-05	6.93e-06	912/3458/30835/6387/64127/3553/6352/8600/56477/959/7292/6363/1236/6366/3586/652/10148/51561/8744/8808/3570/115650/1493	23
GO:0002824	positive regulation of adaptive immune response based on somatic recombination of immune receptors built from immunoglobulin superfamily domains	13/451	100/18493	9.4e-07	1.17e-05	6.98e-06	909/910/911/912/3553/6556/91543/7292/6363/695/51561/3570/115650	13
GO:0031667	response to nutrient levels	31/451	481/18493	9.5e-07	1.18e-05	7.04e-06	3934/5179/64127/3553/9518/9370/56477/3162/265/655/2520/3625/4852/5764/5967/6696/6750/6781/8614/4982/7349/90226/114131/7425/130399/153/154/9971/6751/5582/355	31
GO:0098801	regulation of renal system process	8/451	33/18493	9.56e-07	1.18e-05	7.06e-06	9370/2149/2150/1910/183/6781/185/4881	8
GO:0030509	BMP signaling pathway	16/451	152/18493	9.87e-07	1.22e-05	7.27e-06	9518/7474/3611/268/650/652/653/654/655/22943/64388/4838/6997/93/94/7049	16
GO:0046427	positive regulation of JAK-STAT cascade	12/451	85/18493	1e-06	1.24e-05	7.38e-06	3458/2149/6352/2185/183/1437/51561/3976/5008/1436/2690/3570	12
GO:0001659	temperature homeostasis	17/451	171/18493	1.02e-06	1.25e-05	7.46e-06	3934/3553/2167/9370/7422/8600/3552/1907/1240/1910/8862/93/153/154/3953/55366/5021	17
GO:0042108	positive regulation of cytokine biosynthetic process	10/451	57/18493	1.04e-06	1.28e-05	7.61e-06	3553/3929/7098/51284/7474/3552/3162/10148/2069/115650	10
GO:0046660	female sex differentiation	14/451	118/18493	1.11e-06	1.36e-05	8.1e-06	5950/7422/7474/5806/2255/9353/6092/268/2069/3624/3625/4254/56729/7425	14
GO:0072006	nephron development	15/451	136/18493	1.19e-06	1.44e-05	8.61e-06	9370/7422/2247/3611/183/650/652/655/2668/3976/80310/5228/284/55366/7010	15
GO:0046488	phosphatidylinositol metabolic process	20/451	233/18493	1.21e-06	1.47e-05	8.73e-06	2247/5294/930/3635/5336/2255/2069/8817/9965/26281/2252/2254/4254/9365/3084/1436/2260/2263/2264/4233	20
GO:0050829	defense response to Gram-negative bacterium	12/451	87/18493	1.3e-06	1.56e-05	9.32e-06	6372/1672/1671/6278/3929/1511/2150/6556/3507/1113/51561/3570	12
GO:2000106	regulation of leukocyte apoptotic process	12/451	87/18493	1.3e-06	1.56e-05	9.32e-06	6387/64127/6352/7474/6363/1236/6366/3586/4282/695/652/4254	12
GO:0010819	regulation of T cell chemotaxis	6/451	16/18493	1.32e-06	1.59e-05	9.49e-06	10563/6278/6352/7474/6366/6846	6
GO:1903039	positive regulation of leukocyte cell-cell adhesion	19/451	214/18493	1.35e-06	1.61e-05	9.61e-06	912/3458/30835/64127/3553/6352/8600/959/7292/6363/1236/6366/10148/51561/8744/8808/3570/115650/1493	19
GO:0032757	positive regulation of interleukin-8 production	9/451	46/18493	1.39e-06	1.66e-05	9.9e-06	64127/3553/3929/7098/9370/51284/2149/7474/2150	9
GO:1905517	macrophage migration	9/451	46/18493	1.39e-06	1.66e-05	9.9e-06	6352/2185/4282/284340/1907/6288/1240/1524/1910	9
GO:0008361	regulation of cell size	17/451	175/18493	1.41e-06	1.67e-05	9.97e-06	3326/6387/1382/7422/7474/3611/223117/6405/56920/57556/80031/55558/4803/6696/7349/51330/1019	17
GO:1904894	positive regulation of STAT cascade	12/451	88/18493	1.47e-06	1.74e-05	1.04e-05	3458/2149/6352/2185/183/1437/51561/3976/5008/1436/2690/3570	12
GO:0002819	regulation of adaptive immune response	16/451	157/18493	1.52e-06	1.8e-05	1.07e-05	909/910/911/912/3553/6556/5987/91543/7292/6363/3586/695/51561/3570/115650/962	16
GO:0048246	macrophage chemotaxis	8/451	35/18493	1.55e-06	1.83e-05	1.09e-05	6352/2185/4282/284340/1907/6288/1240/1910	8
GO:0007189	adenylate cyclase-activating G protein-coupled receptor signaling pathway	15/451	139/18493	1.57e-06	1.84e-05	1.1e-05	6373/5196/796/1113/2641/90226/114131/7432/153/154/55366/8549/4157/5734/5745	15
GO:0036293	response to decreased oxygen levels	24/451	325/18493	1.6e-06	1.87e-05	1.12e-05	6387/5179/4321/6285/5328/50507/9370/7422/10397/3162/2185/1909/650/655/5228/5764/5967/6781/8614/114131/94/5021/7010/7049	24
GO:0050927	positive regulation of positive chemotaxis	7/451	25/18493	1.61e-06	1.87e-05	1.12e-05	6387/7422/2150/2255/3603/5228/7857	7
GO:0060571	morphogenesis of an epithelial fold	7/451	25/18493	1.61e-06	1.87e-05	1.12e-05	7474/2255/652/653/655/4838/2263	7
GO:0002821	positive regulation of adaptive immune response	13/451	105/18493	1.65e-06	1.92e-05	1.14e-05	909/910/911/912/3553/6556/91543/7292/6363/695/51561/3570/115650	13
GO:0010595	positive regulation of endothelial cell migration	14/451	122/18493	1.67e-06	1.93e-05	1.15e-05	7422/7474/2247/3162/2185/183/652/8817/6997/284/2260/4233/7010/5335	14
GO:0003073	regulation of systemic arterial blood pressure	12/451	90/18493	1.87e-06	2.16e-05	1.29e-05	1511/2149/2150/1215/1907/1908/183/796/153/154/185/5021	12
GO:0002468	dendritic cell antigen processing and presentation	5/451	10/18493	1.92e-06	2.21e-05	1.32e-05	64127/6556/6363/1236/6366	5
GO:0010632	regulation of epithelial cell migration	22/451	284/18493	2e-06	2.29e-05	1.37e-05	3458/10563/4318/7422/7474/2247/3162/2185/2255/9353/183/652/8817/2252/6781/6997/94/284/2260/4233/7010/5335	22
GO:2000241	regulation of reproductive process	15/451	142/18493	2.06e-06	2.35e-05	1.4e-05	5047/7474/1910/268/652/655/3624/3625/3976/4838/56729/7432/130399/2263/5021	15
GO:0048843	negative regulation of axon extension involved in axon guidance	7/451	26/18493	2.16e-06	2.45e-05	1.46e-05	7474/223117/6405/56920/57556/80031/55558	7
GO:0050926	regulation of positive chemotaxis	7/451	26/18493	2.16e-06	2.45e-05	1.46e-05	6387/7422/2150/2255/3603/5228/7857	7
GO:1901623	regulation of lymphocyte chemotaxis	7/451	26/18493	2.16e-06	2.45e-05	1.46e-05	10563/6278/6352/7474/6366/6846/2185	7
GO:1903557	positive regulation of tumor necrosis factor superfamily cytokine production	11/451	76/18493	2.21e-06	2.5e-05	1.49e-05	3458/5196/64127/3929/5005/5004/7098/7474/6363/4282/51561	11
GO:0051224	negative regulation of protein transport	17/451	181/18493	2.24e-06	2.53e-05	1.51e-05	3553/9370/2149/2150/5987/91543/3586/933/1113/131177/3625/130399/284/7850/55366/9971/5734	17
GO:0045666	positive regulation of neuron differentiation	25/451	356/18493	2.42e-06	2.72e-05	1.62e-05	6387/1382/7422/7474/3611/2185/9353/5361/5362/55558/6092/183/650/652/653/654/655/22943/26281/4803/5764/5967/2260/4804/51330	25
GO:0050769	positive regulation of neurogenesis	29/451	453/18493	2.45e-06	2.75e-05	1.64e-05	6387/3553/1382/7422/7474/3611/2185/57556/9353/1524/5361/5362/55558/6092/183/650/652/653/654/655/22943/26281/3976/4803/5764/5967/2260/4804/51330	29
GO:0032729	positive regulation of interferon-gamma production	10/451	63/18493	2.71e-06	3.03e-05	1.81e-05	3553/7098/51284/7474/6556/7292/10148/51561/3570/115650	10
GO:1904950	negative regulation of establishment of protein localization	17/451	184/18493	2.81e-06	3.14e-05	1.87e-05	3553/9370/2149/2150/5987/91543/3586/933/1113/131177/3625/130399/284/7850/55366/9971/5734	17
GO:0007548	sex differentiation	21/451	268/18493	2.85e-06	3.17e-05	1.89e-05	5950/7098/8743/7422/7474/5806/2255/9353/6092/268/653/654/2069/2254/3624/3625/4254/56729/7425/1271/55366	21
GO:0072028	nephron morphogenesis	11/451	78/18493	2.87e-06	3.18e-05	1.9e-05	7422/2247/3611/183/650/652/655/2668/3976/5228/55366	11
GO:0060562	epithelial tube morphogenesis	23/451	313/18493	2.87e-06	3.18e-05	1.9e-05	7422/7474/2247/3611/6356/2255/9353/1909/183/374/650/652/653/655/2668/4838/5228/94/1436/2263/55366/8549/4233	23
GO:0032655	regulation of interleukin-12 production	9/451	50/18493	2.91e-06	3.21e-05	1.91e-05	3458/7098/959/7292/6363/1236/3586/1240/51561	9
GO:0071772	response to BMP	16/451	165/18493	2.94e-06	3.23e-05	1.92e-05	9518/7474/3611/268/650/652/653/654/655/22943/64388/4838/6997/93/94/7049	16
GO:0071773	cellular response to BMP stimulus	16/451	165/18493	2.94e-06	3.23e-05	1.92e-05	9518/7474/3611/268/650/652/653/654/655/22943/64388/4838/6997/93/94/7049	16
GO:0060993	kidney morphogenesis	12/451	94/18493	2.99e-06	3.28e-05	1.95e-05	7422/2247/3611/2255/183/650/652/655/2668/3976/5228/55366	12
GO:0001666	response to hypoxia	23/451	314/18493	3.03e-06	3.31e-05	1.97e-05	6387/5179/4321/6285/5328/50507/9370/7422/10397/3162/2185/1909/650/655/5228/5764/5967/6781/8614/114131/94/7010/7049	23
GO:2000107	negative regulation of leukocyte apoptotic process	9/451	51/18493	3.45e-06	3.76e-05	2.24e-05	6387/64127/6352/6363/1236/6366/4282/652/4254	9
GO:0030324	lung development	16/451	169/18493	4.01e-06	4.36e-05	2.6e-05	5950/7422/7474/1907/2255/652/8817/2252/2254/3976/4838/5764/93/2260/2263/7068	16
GO:0000187	activation of MAPK activity	15/451	150/18493	4.09e-06	4.41e-05	2.63e-05	64127/3553/9518/7474/2247/8600/959/6363/284340/2255/6288/650/3084/6997/2690	15
GO:0007566	embryo implantation	9/451	52/18493	4.09e-06	4.41e-05	2.63e-05	4318/3553/796/3976/4838/6696/6781/8614/130399	9
GO:0032615	interleukin-12 production	9/451	52/18493	4.09e-06	4.41e-05	2.63e-05	3458/7098/959/7292/6363/1236/3586/1240/51561	9
GO:0042102	positive regulation of T cell proliferation	12/451	97/18493	4.18e-06	4.47e-05	2.67e-05	912/30835/3553/6352/959/7292/6363/10148/51561/8744/3570/115650	12
GO:0097305	response to alcohol	19/451	231/18493	4.18e-06	4.47e-05	2.67e-05	10213/5179/5950/9370/2770/7292/6363/1236/6366/2185/5729/9353/1440/3624/114131/2263/5734/7049/1019	19
GO:0032677	regulation of interleukin-8 production	10/451	66/18493	4.19e-06	4.47e-05	2.67e-05	64127/3553/3929/7098/9370/51284/2149/7474/2150/3586	10
GO:0097756	negative regulation of blood vessel diameter	11/451	81/18493	4.19e-06	4.47e-05	2.67e-05	2149/2243/1907/1908/1909/1910/183/8862/1113/185/5021	11
GO:0030949	positive regulation of vascular endothelial growth factor receptor signaling pathway	6/451	19/18493	4.22e-06	4.48e-05	2.67e-05	3553/7422/5579/2255/8817/2254	6
GO:2000831	regulation of steroid hormone secretion	6/451	19/18493	4.22e-06	4.48e-05	2.67e-05	183/654/51083/56729/7349/185	6
GO:0001558	regulation of cell growth	27/451	416/18493	4.23e-06	4.48e-05	2.67e-05	58191/6387/1382/7422/7474/3611/2185/223117/6405/56920/57556/80031/9353/55558/183/11082/51083/3624/8425/4803/5967/6696/7349/94/185/4881/51330	27
GO:0030225	macrophage differentiation	8/451	40/18493	4.56e-06	4.79e-05	2.85e-05	5196/4318/9370/7422/652/3624/3976/1436	8
GO:0090184	positive regulation of kidney development	8/451	40/18493	4.56e-06	4.79e-05	2.85e-05	9370/7422/183/652/2668/3976/80310/55366	8
GO:2000404	regulation of T cell migration	8/451	40/18493	4.56e-06	4.79e-05	2.85e-05	6387/10563/6278/6364/6352/7474/6366/6846	8
GO:0048661	positive regulation of smooth muscle cell proliferation	12/451	98/18493	4.66e-06	4.88e-05	2.91e-05	4318/6352/2247/3162/3586/183/652/2069/2254/80310/2263/3570	12
GO:0032874	positive regulation of stress-activated MAPK cascade	16/451	171/18493	4.67e-06	4.89e-05	2.91e-05	64127/3553/7098/7422/7474/2150/8600/959/6363/1236/6366/2185/650/22943/9965/3557	16
GO:0045954	positive regulation of natural killer cell mediated cytotoxicity	7/451	29/18493	4.8e-06	5.01e-05	2.98e-05	79465/80328/80329/135250/154064/353091/259197	7
GO:0031346	positive regulation of cell projection organization	25/451	371/18493	5.01e-06	5.21e-05	3.11e-05	6387/3934/1382/7422/7474/2150/3611/6363/1236/6366/2185/9353/5361/5362/55558/6092/183/653/655/4803/5764/5967/2260/4804/51330	25
GO:0070304	positive regulation of stress-activated protein kinase signaling cascade	16/451	172/18493	5.04e-06	5.23e-05	3.12e-05	64127/3553/7098/7422/7474/2150/8600/959/6363/1236/6366/2185/650/22943/9965/3557	16
GO:0048675	axon extension	13/451	116/18493	5.11e-06	5.28e-05	3.15e-05	3326/6387/7422/7474/3611/223117/6405/56920/57556/80031/9353/55558/51330	13
GO:0014910	regulation of smooth muscle cell migration	11/451	83/18493	5.34e-06	5.51e-05	3.29e-05	5328/50507/9370/6352/3611/80031/9353/5361/183/2254/80310	11
GO:0030278	regulation of ossification	17/451	193/18493	5.38e-06	5.53e-05	3.3e-05	7474/3611/2185/8519/374/650/652/654/655/796/22943/9365/93/154/2263/3570/5734	17
GO:0030323	respiratory tube development	16/451	173/18493	5.43e-06	5.58e-05	3.32e-05	5950/7422/7474/1907/2255/652/8817/2252/2254/3976/4838/5764/93/2260/2263/7068	16
GO:0090183	regulation of kidney development	9/451	54/18493	5.66e-06	5.8e-05	3.45e-05	9370/7422/183/652/655/2668/3976/80310/55366	9
GO:0060541	respiratory system development	17/451	194/18493	5.76e-06	5.89e-05	3.51e-05	5950/7422/7474/1907/2255/652/8817/2252/2254/3976/4838/5764/93/2260/2263/53834/7068	17
GO:0022604	regulation of cell morphogenesis	29/451	474/18493	5.92e-06	6.03e-05	3.6e-05	6387/6357/6285/1382/7422/7474/2243/3611/6356/6369/2185/5881/223117/6405/56920/57556/80031/9353/5361/5362/55558/6092/4803/5764/5967/6696/1436/4804/51330	29
GO:0045778	positive regulation of ossification	11/451	84/18493	6.01e-06	6.11e-05	3.64e-05	7474/3611/8519/650/652/654/655/9365/93/154/3570	11
GO:0050771	negative regulation of axonogenesis	10/451	69/18493	6.33e-06	6.4e-05	3.81e-05	7474/223117/6405/56920/57556/80031/9353/55558/6696/4804	10
GO:1903524	positive regulation of blood circulation	10/451	69/18493	6.33e-06	6.4e-05	3.81e-05	2149/2243/2150/1907/1908/8862/1113/7349/153/5021	10
GO:0050863	regulation of T cell activation	22/451	305/18493	6.35e-06	6.41e-05	3.82e-05	912/3458/30835/64127/3553/6352/11005/8600/959/7292/6363/1236/6366/3586/652/10148/51561/8744/8808/3570/115650/1493	22
GO:0043270	positive regulation of ion transport	20/451	260/18493	6.47e-06	6.51e-05	3.88e-05	1520/3306/6373/6387/3553/2149/6352/8600/4282/930/5336/1908/183/51083/2641/2668/6781/7349/154/5335	20
GO:0071675	regulation of mononuclear cell migration	8/451	42/18493	6.7e-06	6.73e-05	4.01e-05	6387/6278/6352/284340/9353/1240/653/80310	8
GO:0045834	positive regulation of lipid metabolic process	14/451	138/18493	7.22e-06	7.2e-05	4.29e-05	3458/64127/3553/9370/2247/6363/1236/6366/2185/183/654/185/9971/7010	14
GO:0014068	positive regulation of phosphatidylinositol 3-kinase signaling	10/451	70/18493	7.22e-06	7.2e-05	4.29e-05	2149/6352/2150/183/1440/5008/80310/284/2260/7010	10
GO:1901224	positive regulation of NIK/NF-kappaB signaling	10/451	70/18493	7.22e-06	7.2e-05	4.29e-05	64127/3553/7098/51284/8797/8795/3611/6363/51561/9966	10
GO:0050701	interleukin-1 secretion	9/451	56/18493	7.72e-06	7.65e-05	4.56e-05	64127/5005/5004/7474/2150/6363/1236/6288/7850	9
GO:0002717	positive regulation of natural killer cell mediated immunity	7/451	31/18493	7.76e-06	7.65e-05	4.56e-05	79465/80328/80329/135250/154064/353091/259197	7
GO:0034694	response to prostaglandin	7/451	31/18493	7.76e-06	7.65e-05	4.56e-05	7292/6363/1236/6366/5729/5734/7049	7
GO:0043552	positive regulation of phosphatidylinositol 3-kinase activity	7/451	31/18493	7.76e-06	7.65e-05	4.56e-05	64127/2247/6363/1236/6366/2185/7010	7
GO:0042098	T cell proliferation	16/451	178/18493	7.83e-06	7.71e-05	4.59e-05	912/30835/3553/6352/6556/959/5294/7292/6363/3586/652/10148/51561/8744/3570/115650	16
GO:0033138	positive regulation of peptidyl-serine phosphorylation	12/451	103/18493	7.86e-06	7.72e-05	4.6e-05	3326/3458/7422/7474/4282/1440/2641/3589/3976/5008/7349/284	12
GO:0038034	signal transduction in absence of ligand	10/451	71/18493	8.23e-06	8.04e-05	4.79e-05	5196/3934/3553/3552/2255/1437/2668/3624/4254/2260	10
GO:0097192	extrinsic apoptotic signaling pathway in absence of ligand	10/451	71/18493	8.23e-06	8.04e-05	4.79e-05	5196/3934/3553/3552/2255/1437/2668/3624/4254/2260	10
GO:0046330	positive regulation of JNK cascade	14/451	140/18493	8.53e-06	8.32e-05	4.96e-05	64127/3553/7098/7474/2150/8600/959/6363/1236/6366/2185/22943/9965/3557	14
GO:0030282	bone mineralization	12/451	104/18493	8.69e-06	8.46e-05	5.04e-05	2185/650/652/654/655/9365/5764/93/154/2263/55366/5745	12
GO:0010594	regulation of endothelial cell migration	18/451	222/18493	9.1e-06	8.84e-05	5.27e-05	10563/7422/7474/2247/3162/2185/9353/183/652/8817/6781/6997/94/284/2260/4233/7010/5335	18
GO:0016049	cell growth	29/451	485/18493	9.17e-06	8.88e-05	5.29e-05	3326/58191/6387/1382/7422/7474/3611/2185/223117/6405/56920/57556/80031/9353/5361/55558/183/11082/51083/3624/8425/4803/5967/6696/7349/94/185/4881/51330	29
GO:0048732	gland development	27/451	434/18493	9.2e-06	8.88e-05	5.29e-05	7422/7474/8600/3162/6356/3586/2255/5361/8862/374/650/652/655/2252/4838/3084/5764/5967/6997/7038/1436/2260/2263/4233/5021/7049/7068	27
GO:0060601	lateral sprouting from an epithelium	5/451	13/18493	9.24e-06	8.9e-05	5.31e-05	7474/2255/652/655/2263	5
GO:0046850	regulation of bone remodeling	8/451	44/18493	9.64e-06	9.25e-05	5.51e-05	8600/3635/796/6696/4982/1436/53832/3953	8
GO:0070169	positive regulation of biomineral tissue development	8/451	44/18493	9.64e-06	9.25e-05	5.51e-05	265/650/652/654/655/9365/93/154	8
GO:0032735	positive regulation of interleukin-12 production	7/451	32/18493	9.72e-06	9.29e-05	5.54e-05	3458/7098/959/7292/6363/1236/51561	7
GO:1990138	neuron projection extension	15/451	161/18493	9.74e-06	9.29e-05	5.54e-05	3326/6387/7422/7474/3611/223117/6405/56920/57556/80031/9353/5361/55558/5967/51330	15
GO:0030258	lipid modification	21/451	291/18493	1.02e-05	9.74e-05	5.8e-05	9370/2247/5294/930/3635/2255/183/2069/8817/9965/26281/2252/2254/4254/9365/3084/185/2260/2263/2264/4233	21
GO:0032611	interleukin-1 beta production	10/451	73/18493	1.06e-05	0.0001	5.96e-05	64127/5005/5004/2149/7474/2150/6363/1236/1215/1524	10
GO:0032637	interleukin-8 production	10/451	73/18493	1.06e-05	0.0001	5.96e-05	64127/3553/3929/7098/9370/51284/2149/7474/2150/3586	10
GO:0032760	positive regulation of tumor necrosis factor production	10/451	73/18493	1.06e-05	0.0001	5.96e-05	5196/64127/3929/5005/5004/7098/7474/6363/4282/51561	10
GO:0042310	vasoconstriction	10/451	73/18493	1.06e-05	0.0001	5.96e-05	2149/2243/1907/1908/1909/1910/183/8862/185/5021	10
GO:0010976	positive regulation of neuron projection development	20/451	269/18493	1.07e-05	0.00010085	6.01e-05	6387/1382/7422/7474/3611/2185/9353/5361/5362/55558/6092/183/653/655/4803/5764/5967/2260/4804/51330	20
GO:0006816	calcium ion transport	26/451	413/18493	1.09e-05	0.00010279	6.13e-05	3306/6373/6387/6355/2149/6352/79026/2247/5987/5294/6363/1236/6366/2185/930/5336/5579/10800/183/2641/3603/4852/6781/8614/7349/5335	26
GO:0010769	regulation of cell morphogenesis involved in differentiation	21/451	293/18493	1.13e-05	0.000106305	6.34e-05	6387/1382/7422/7474/2243/3611/5881/223117/6405/56920/57556/80031/9353/5361/5362/55558/6092/4803/6696/4804/51330	21
GO:0002686	negative regulation of leukocyte migration	8/451	45/18493	1.15e-05	0.000107319	6.4e-05	6387/56477/3162/6366/4282/9353/653/5734	8
GO:0071887	leukocyte apoptotic process	12/451	107/18493	1.17e-05	0.00010888	6.49e-05	6387/64127/6352/7474/6363/1236/6366/3586/4282/695/652/4254	12
GO:0002822	regulation of adaptive immune response based on somatic recombination of immune receptors built from immunoglobulin superfamily domains	14/451	144/18493	1.18e-05	0.000109707	6.54e-05	909/910/911/912/3553/6556/91543/7292/6363/3586/695/51561/3570/115650	14
GO:0014909	smooth muscle cell migration	11/451	90/18493	1.18e-05	0.000109707	6.54e-05	5328/50507/9370/6352/3611/80031/9353/5361/183/2254/80310	11
GO:0032370	positive regulation of lipid transport	9/451	59/18493	1.2e-05	0.000110971	6.61e-05	3553/9370/8600/4282/654/51083/56729/6696/7349	9
GO:2000401	regulation of lymphocyte migration	9/451	59/18493	1.2e-05	0.000110971	6.61e-05	6387/10563/6278/6364/6352/7474/6366/6846/2185	9
GO:0010092	specification of animal organ identity	7/451	33/18493	1.21e-05	0.00011115	6.63e-05	2255/6092/652/22943/2668/2260/2263	7
GO:0031128	developmental induction	7/451	33/18493	1.21e-05	0.00011115	6.63e-05	2255/6092/650/652/22943/2668/2260	7
GO:0030516	regulation of axon extension	11/451	91/18493	1.32e-05	0.00012045	7.18e-05	6387/7422/7474/3611/223117/6405/56920/57556/80031/55558/51330	11
GO:0042100	B cell proliferation	11/451	91/18493	1.32e-05	0.00012045	7.18e-05	959/3586/4282/973/695/1380/3635/933/51293/115650/1493	11
GO:0002711	positive regulation of T cell mediated immunity	8/451	46/18493	1.36e-05	0.000123763	7.38e-05	909/910/911/912/3553/91543/7292/51561	8
GO:1903727	positive regulation of phospholipid metabolic process	8/451	46/18493	1.36e-05	0.000123763	7.38e-05	64127/2247/6363/1236/6366/2185/9971/7010	8
GO:2001239	regulation of extrinsic apoptotic signaling pathway in absence of ligand	8/451	46/18493	1.36e-05	0.000123763	7.38e-05	5196/3553/3552/2255/1437/2668/3624/2260	8
GO:0001658	branching involved in ureteric bud morphogenesis	9/451	60/18493	1.38e-05	0.000125309	7.47e-05	7422/2247/3611/183/650/652/2668/5228/55366	9
GO:0006661	phosphatidylinositol biosynthetic process	14/451	146/18493	1.38e-05	0.000125309	7.47e-05	2247/5294/3635/5336/2255/8817/9965/26281/2252/2254/9365/2260/2263/2264	14
GO:0034695	response to prostaglandin E	6/451	23/18493	1.44e-05	0.000130206	7.76e-05	7292/6363/1236/6366/5734/7049	6
GO:0060445	branching involved in salivary gland morphogenesis	6/451	23/18493	1.44e-05	0.000130206	7.76e-05	2255/5361/655/2252/2260/2263	6
GO:0010464	regulation of mesenchymal cell proliferation	7/451	34/18493	1.49e-05	0.000134024	7.99e-05	7422/7474/652/2254/5764/2260/2263	7
GO:0010770	positive regulation of cell morphogenesis involved in differentiation	14/451	147/18493	1.5e-05	0.000134277	8e-05	6387/1382/7422/2243/3611/5881/9353/5361/5362/55558/6092/4803/4804/51330	14
GO:0072088	nephron epithelium morphogenesis	10/451	76/18493	1.53e-05	0.000136656	8.15e-05	7422/2247/3611/183/650/652/2668/3976/5228/55366	10
GO:0006644	phospholipid metabolic process	28/451	473/18493	1.57e-05	0.000140564	8.38e-05	64127/2247/5294/6363/1236/6366/2185/930/3635/5336/2255/2069/8817/9965/26281/2252/2254/4254/9365/3084/1436/2260/2263/2264/4233/9971/7010/5335	28
GO:0002720	positive regulation of cytokine production involved in immune response	8/451	47/18493	1.6e-05	0.000143127	8.53e-05	353091/64127/3553/7474/2150/91543/7292/4282	8
GO:0090277	positive regulation of peptide hormone secretion	11/451	93/18493	1.62e-05	0.000144314	8.6e-05	5950/7036/2243/8600/8862/2641/2922/7349/114131/8431/9971	11
GO:0002040	sprouting angiogenesis	16/451	189/18493	1.67e-05	0.000148119	8.83e-05	7422/2247/3162/2185/3586/57556/9353/652/11082/5228/6997/94/185/284/4804/7010	16
GO:0007409	axonogenesis	27/451	449/18493	1.69e-05	0.000149737	8.93e-05	3326/6387/6285/1382/7422/7474/3611/223117/6405/56920/57556/80031/9353/5361/5362/55558/6092/655/2668/4803/6696/1436/2263/4804/51330/10381/5335	27
GO:0043901	negative regulation of multi-organism process	15/451	169/18493	1.74e-05	0.00015419	9.19e-05	5047/3929/8638/1511/6041/6352/11005/200315/5987/5806/91543/3586/8519/4838/130399	15
GO:0048645	animal organ formation	9/451	62/18493	1.82e-05	0.00016015	9.55e-05	7474/2255/6092/652/655/22943/2668/2260/2263	9
GO:0030501	positive regulation of bone mineralization	7/451	35/18493	1.82e-05	0.00016015	9.55e-05	650/652/654/655/9365/93/154	7
GO:0090218	positive regulation of lipid kinase activity	7/451	35/18493	1.82e-05	0.00016015	9.55e-05	64127/2247/6363/1236/6366/2185/7010	7
GO:0031214	biomineral tissue development	14/451	150/18493	1.88e-05	0.000164942	9.83e-05	2185/265/650/652/654/655/9365/5764/6696/93/154/2263/55366/5745	14
GO:2001026	regulation of endothelial cell chemotaxis	6/451	24/18493	1.89e-05	0.000164942	9.83e-05	10563/7422/2247/8817/2260/4233	6
GO:0061333	renal tubule morphogenesis	10/451	78/18493	1.93e-05	0.000168065	0.000100174	7422/2247/3611/183/650/652/2668/5228/55366/8549	10
GO:0007498	mesoderm development	13/451	131/18493	1.94e-05	0.000168695	0.00010055	7422/7474/695/268/652/655/22943/3624/4838/6398/93/2260/2263	13
GO:0061326	renal tubule development	11/451	95/18493	1.99e-05	0.000172796	0.000102994	7422/2247/3611/183/650/652/2668/3976/5228/55366/8549	11
GO:2001028	positive regulation of endothelial cell chemotaxis	5/451	15/18493	2.07e-05	0.000179529	0.000107007	7422/2247/8817/2260/4233	5
GO:0001649	osteoblast differentiation	17/451	214/18493	2.1e-05	0.000181499	0.000108181	5179/3611/8519/265/374/650/651/652/654/655/2254/6696/93/2263/3570/55366/5745	17
GO:0050704	regulation of interleukin-1 secretion	8/451	49/18493	2.21e-05	0.000190445	0.000113514	64127/5005/5004/7474/6363/1236/6288/7850	8
GO:0032350	regulation of hormone metabolic process	7/451	36/18493	2.22e-05	0.000190961	0.000113821	3458/3553/650/653/654/51083/8614	7
GO:0042129	regulation of T cell proliferation	14/451	153/18493	2.35e-05	0.000202372	0.000120623	912/30835/3553/6352/959/7292/6363/3586/652/10148/51561/8744/3570/115650	14
GO:0021872	forebrain generation of neurons	9/451	64/18493	2.36e-05	0.00020276	0.000120854	7474/5881/9353/55558/6092/3624/1436/2260/2263	9
GO:0055024	regulation of cardiac muscle tissue development	11/451	97/18493	2.42e-05	0.000206814	0.00012327	5950/2247/650/652/22943/26281/2254/3084/2260/2263/7049	11
GO:0034114	regulation of heterotypic cell-cell adhesion	6/451	25/18493	2.43e-05	0.000206814	0.00012327	3553/9370/2243/3586/655/3557	6
GO:0046885	regulation of hormone biosynthetic process	6/451	25/18493	2.43e-05	0.000206814	0.00012327	3458/3553/650/653/654/8614	6
GO:0071624	positive regulation of granulocyte chemotaxis	6/451	25/18493	2.43e-05	0.000206814	0.00012327	6278/3929/6363/1236/6366/51561	6
GO:0003014	renal system process	12/451	115/18493	2.44e-05	0.000206904	0.000123324	9370/2149/2150/3493/3494/28912/1910/183/652/6781/185/4881	12
GO:1905330	regulation of morphogenesis of an epithelium	13/451	134/18493	2.47e-05	0.000209185	0.000124683	7422/7474/2255/183/652/655/22943/2252/2668/3976/2260/2263/55366	13
GO:0051924	regulation of calcium ion transport	18/451	239/18493	2.48e-05	0.000209406	0.000124815	3306/6373/6387/2149/6352/79026/5987/5294/2185/930/5336/183/2641/3603/6781/8614/7349/5335	18
GO:0070838	divalent metal ion transport	27/451	459/18493	2.49e-05	0.000210143	0.000125254	3306/6373/6387/6355/2149/6352/79026/2247/6556/5987/5294/6363/1236/6366/2185/930/5336/5579/10800/183/2641/3603/4852/6781/8614/7349/5335	27
GO:0043393	regulation of protein binding	17/451	217/18493	2.51e-05	0.000211277	0.00012593	3326/4318/9370/7474/6368/3586/650/652/1440/22943/2641/64388/3084/154/284/4233/7049	17
GO:0033135	regulation of peptidyl-serine phosphorylation	13/451	135/18493	2.67e-05	0.000223984	0.000133504	3326/3458/7422/7474/4282/1440/22943/2641/3589/3976/5008/7349/284	13
GO:0008585	female gonad development	11/451	98/18493	2.67e-05	0.000223984	0.000133504	7422/5806/9353/6092/268/2069/3624/3625/4254/56729/7425	11
GO:1902042	negative regulation of extrinsic apoptotic signaling pathway via death domain receptors	7/451	37/18493	2.68e-05	0.000223984	0.000133504	8743/2243/8797/8795/3162/653/355	7
GO:0060675	ureteric bud morphogenesis	9/451	65/18493	2.68e-05	0.0002242	0.000133633	7422/2247/3611/183/650/652/2668/5228/55366	9
GO:0001959	regulation of cytokine-mediated signaling pathway	14/451	155/18493	2.72e-05	0.000226954	0.000135274	3326/3458/4321/9370/6041/6352/7474/2150/9353/3557/284/7850/3977/9971	14
GO:0070997	neuron death	22/451	335/18493	2.74e-05	0.000228163	0.000135995	3326/2149/6352/7474/3611/3162/2185/3586/1524/1113/1440/22943/26281/2668/4803/7349/284/1271/4804/7068/5582/637	22
GO:0072511	divalent inorganic cation transport	27/451	462/18493	2.79e-05	0.000231596	0.000138041	3306/6373/6387/6355/2149/6352/79026/2247/6556/5987/5294/6363/1236/6366/2185/930/5336/5579/10800/183/2641/3603/4852/6781/8614/7349/5335	27
GO:1902105	regulation of leukocyte differentiation	19/451	265/18493	2.94e-05	0.000242987	0.000144831	3458/5196/7098/9370/11005/8600/3605/7292/6363/695/3635/652/51561/3624/4254/3976/8744/8808/1493	19
GO:0045072	regulation of interferon-gamma biosynthetic process	5/451	16/18493	2.95e-05	0.000242987	0.000144831	7098/51284/10148/3624/115650	5
GO:0060572	morphogenesis of an epithelial bud	5/451	16/18493	2.95e-05	0.000242987	0.000144831	7474/2255/652/655/2263	5
GO:2000846	regulation of corticosteroid hormone secretion	5/451	16/18493	2.95e-05	0.000242987	0.000144831	183/654/51083/7349/185	5
GO:0072171	mesonephric tubule morphogenesis	9/451	66/18493	3.04e-05	0.000249976	0.000148997	7422/2247/3611/183/650/652/2668/5228/55366	9
GO:0003081	regulation of systemic arterial blood pressure by renin-angiotensin	6/451	26/18493	3.09e-05	0.000253816	0.000151286	1511/2149/2150/1215/183/185	6
GO:0048863	stem cell differentiation	16/451	199/18493	3.15e-05	0.000258006	0.000153783	2/1908/223117/6405/56920/57556/80031/1909/1910/652/655/2668/4254/3976/3084/2263	16
GO:0045124	regulation of bone resorption	7/451	38/18493	3.21e-05	0.00026238	0.00015639	8600/3635/796/6696/4982/1436/53832	7
GO:0048545	response to steroid hormone	24/451	390/18493	3.43e-05	0.000279965	0.000166871	6285/9370/3586/9353/374/652/654/655/3557/4838/5764/6696/6750/6781/7349/114131/8431/9971/2908/4306/2494/5021/6755/7068	24
GO:0021879	forebrain neuron differentiation	8/451	52/18493	3.45e-05	0.000280297	0.000167069	7474/5881/9353/55558/6092/3624/1436/2263	8
GO:0051353	positive regulation of oxidoreductase activity	8/451	52/18493	3.45e-05	0.000280297	0.000167069	3458/64127/3553/2185/1907/183/2668/185	8
GO:1901215	negative regulation of neuron death	16/451	201/18493	3.56e-05	0.000288565	0.000171997	3326/2149/3611/3162/2185/3586/1524/1113/1440/26281/2668/4803/7349/284/1271/5582	16
GO:0008625	extrinsic apoptotic signaling pathway via death domain receptors	10/451	84/18493	3.71e-05	0.000298832	0.000178117	8743/2243/8797/8795/3162/653/4803/8794/355/637	10
GO:0034103	regulation of tissue remodeling	10/451	84/18493	3.71e-05	0.000298832	0.000178117	8600/3635/183/796/51561/6696/4982/1436/53832/3953	10
GO:0070542	response to fatty acid	10/451	84/18493	3.71e-05	0.000298832	0.000178117	9370/7292/6363/1236/6366/5729/9971/5734/7049/1019	10
GO:0022612	gland morphogenesis	12/451	120/18493	3.73e-05	0.00030014	0.000178896	7474/6356/2255/5361/374/652/655/2252/5764/1436/2260/2263	12
GO:0048738	cardiac muscle tissue development	17/451	224/18493	3.76e-05	0.00030168	0.000179815	5950/50507/7422/7474/2247/183/650/652/653/655/22943/26281/2254/3084/2260/2263/7049	17
GO:0042698	ovulation cycle	9/451	68/18493	3.88e-05	0.00031066	0.000185167	5806/9353/6092/268/2069/3624/5764/56729/5021	9
GO:1901222	regulation of NIK/NF-kappaB signaling	11/451	102/18493	3.89e-05	0.0003109	0.00018531	64127/3553/7098/51284/8797/8795/3611/6363/655/51561/9966	11
GO:0002825	regulation of T-helper 1 type immune response	6/451	27/18493	3.9e-05	0.0003109	0.00018531	3553/6556/7292/6363/51561/3570	6
GO:0030073	insulin secretion	16/451	203/18493	4.02e-05	0.000319708	0.00019056	3458/3553/5950/6352/1113/131177/51083/2641/3625/114131/7425/130399/93/8431/9971/6755	16
GO:0002577	regulation of antigen processing and presentation	5/451	17/18493	4.1e-05	0.000324252	0.000193269	64127/6556/6363/1236/6366	5
GO:0035930	corticosteroid hormone secretion	5/451	17/18493	4.1e-05	0.000324252	0.000193269	183/654/51083/7349/185	5
GO:0042095	interferon-gamma biosynthetic process	5/451	17/18493	4.1e-05	0.000324252	0.000193269	7098/51284/10148/3624/115650	5
GO:0030879	mammary gland development	13/451	141/18493	4.23e-05	0.000334176	0.000199183	7422/7474/8600/6356/2255/8862/374/652/3084/6997/1436/2263/5021	13
GO:0014812	muscle cell migration	11/451	103/18493	4.27e-05	0.000335644	0.000200059	5328/50507/9370/6352/3611/80031/9353/5361/183/2254/80310	11
GO:0046545	development of primary female sexual characteristics	11/451	103/18493	4.27e-05	0.000335644	0.000200059	7422/5806/9353/6092/268/2069/3624/3625/4254/56729/7425	11
GO:1903708	positive regulation of hemopoiesis	15/451	183/18493	4.44e-05	0.000348514	0.00020773	3458/5196/8600/3605/7292/6363/695/3635/1440/51561/3624/4254/3976/8744/8808	15
GO:0051302	regulation of cell division	14/451	162/18493	4.45e-05	0.000348632	0.0002078	5473/3553/7422/2247/3552/2069/2252/2254/5008/80310/5228/5764/2263/6755	14
GO:1902107	positive regulation of leukocyte differentiation	13/451	142/18493	4.56e-05	0.000356395	0.000212427	3458/5196/8600/3605/7292/6363/695/3635/51561/4254/3976/8744/8808	13
GO:0002675	positive regulation of acute inflammatory response	6/451	28/18493	4.86e-05	0.000377981	0.000225293	3553/8600/5294/1236/695/5008	6
GO:0090022	regulation of neutrophil chemotaxis	6/451	28/18493	4.86e-05	0.000377981	0.000225293	3929/6363/1236/6366/9353/51561	6
GO:2001025	positive regulation of response to drug	6/451	28/18493	4.86e-05	0.000377981	0.000225293	6387/183/51083/2668/56729/7349	6
GO:0042531	positive regulation of tyrosine phosphorylation of STAT protein	9/451	70/18493	4.9e-05	0.000380023	0.00022651	3458/6352/1437/51561/3976/5008/1436/2690/3570	9
GO:0048662	negative regulation of smooth muscle cell proliferation	9/451	70/18493	4.9e-05	0.000380023	0.00022651	3458/9370/3611/3162/3586/8862/4969/7432/4881	9
GO:0030336	negative regulation of cell migration	21/451	324/18493	5.03e-05	0.000388858	0.000231776	6387/10563/9370/2247/56477/3611/3162/6366/4282/8519/80031/9353/1524/653/4838/3084/5764/6781/130399/94/5734	21
GO:0001942	hair follicle development	10/451	87/18493	5.04e-05	0.000388858	0.000231776	7474/11005/2255/22943/2252/51083/3624/2263/55366/8549	10
GO:0048015	phosphatidylinositol-mediated signaling	14/451	164/18493	5.09e-05	0.000392191	0.000233763	4586/2149/6352/2150/5294/183/1440/4803/5008/80310/284/1436/2260/7010	14
GO:0031294	lymphocyte costimulation	8/451	55/18493	5.24e-05	0.000401588	0.000239364	959/7292/6363/1236/6366/51293/115650/1493	8
GO:2000242	negative regulation of reproductive process	8/451	55/18493	5.24e-05	0.000401588	0.000239364	5047/7474/268/652/655/3976/4838/130399	8
GO:0003007	heart morphogenesis	18/451	253/18493	5.24e-05	0.000401588	0.000239364	5950/7422/7474/3611/9353/6092/650/652/653/655/22943/4838/3084/94/2263/53834/7010/7049	18
GO:0060759	regulation of response to cytokine stimulus	14/451	165/18493	5.44e-05	0.000416054	0.000247986	3326/3458/4321/9370/6041/6352/7474/2150/9353/3557/284/7850/3977/9971	14
GO:0030183	B cell differentiation	12/451	125/18493	5.59e-05	0.000426746	0.000254359	959/2185/3586/973/974/695/1380/3635/5336/112616/3589/3624	12
GO:0051091	positive regulation of DNA-binding transcription factor activity	18/451	255/18493	5.81e-05	0.000442286	0.000263622	64127/3553/7098/7422/7474/8600/5987/959/3586/695/5579/1524/183/268/1440/4693/4838/3556	18
GO:0001541	ovarian follicle development	8/451	56/18493	5.98e-05	0.000453388	0.000270239	7422/5806/268/2069/3624/3625/4254/7425	8
GO:0001960	negative regulation of cytokine-mediated signaling pathway	8/451	56/18493	5.98e-05	0.000453388	0.000270239	4321/9370/6352/2150/9353/3557/7850/9971	8
GO:0019229	regulation of vasoconstriction	8/451	56/18493	5.98e-05	0.000453388	0.000270239	2149/2243/1907/1908/183/8862/185/5021	8
GO:0021884	forebrain neuron development	6/451	29/18493	6e-05	0.000453849	0.000270514	7474/5881/9353/55558/6092/2263	6
GO:0022404	molting cycle process	10/451	89/18493	6.13e-05	0.000461073	0.000274819	7474/11005/2255/22943/2252/51083/3624/2263/55366/8549	10
GO:0022405	hair cycle process	10/451	89/18493	6.13e-05	0.000461073	0.000274819	7474/11005/2255/22943/2252/51083/3624/2263/55366/8549	10
GO:0098773	skin epidermis development	10/451	89/18493	6.13e-05	0.000461073	0.000274819	7474/11005/2255/22943/2252/51083/3624/2263/55366/8549	10
GO:0002758	innate immune response-activating signal transduction	17/451	233/18493	6.16e-05	0.000462621	0.000275742	1520/30835/81035/64127/4586/3929/7098/51284/4585/2243/2150/8685/91543/695/5336/55366/9971	17
GO:0048017	inositol lipid-mediated signaling	14/451	167/18493	6.21e-05	0.000464946	0.000277128	4586/2149/6352/2150/5294/183/1440/4803/5008/80310/284/1436/2260/7010	14
GO:0030099	myeloid cell differentiation	24/451	405/18493	6.24e-05	0.000466409	0.000278	3458/5196/4318/7098/9370/7422/2150/8600/3605/6363/1236/2185/3635/5579/652/1437/1440/3589/51561/3624/4254/3976/1436/7049	24
GO:0030517	negative regulation of axon extension	7/451	42/18493	6.31e-05	0.00046955	0.000279872	7474/223117/6405/56920/57556/80031/55558	7
GO:0042088	T-helper 1 type immune response	7/451	42/18493	6.31e-05	0.00046955	0.000279872	3553/6556/7292/6363/10148/51561/3570	7
GO:0042269	regulation of natural killer cell mediated cytotoxicity	7/451	42/18493	6.31e-05	0.00046955	0.000279872	79465/80328/80329/135250/154064/353091/259197	7
GO:0001660	fever generation	4/451	10/18493	6.52e-05	0.000479064	0.000285543	3553/8600/3552/1910	4
GO:0035768	endothelial cell chemotaxis to fibroblast growth factor	4/451	10/18493	6.52e-05	0.000479064	0.000285543	10563/2247/8817/2260	4
GO:0060513	prostatic bud formation	4/451	10/18493	6.52e-05	0.000479064	0.000285543	7474/2255/652/655	4
GO:0097048	dendritic cell apoptotic process	4/451	10/18493	6.52e-05	0.000479064	0.000285543	6387/6363/1236/6366	4
GO:2000544	regulation of endothelial cell chemotaxis to fibroblast growth factor	4/451	10/18493	6.52e-05	0.000479064	0.000285543	10563/2247/8817/2260	4
GO:2000668	regulation of dendritic cell apoptotic process	4/451	10/18493	6.52e-05	0.000479064	0.000285543	6387/6363/1236/6366	4
GO:2000833	positive regulation of steroid hormone secretion	4/451	10/18493	6.52e-05	0.000479064	0.000285543	654/51083/56729/7349	4
GO:1904019	epithelial cell apoptotic process	11/451	108/18493	6.62e-05	0.000485043	0.000289107	2243/959/3162/5294/3586/3714/7857/284/7010/5335/637	11
GO:1901654	response to ketone	15/451	190/18493	6.82e-05	0.000499432	0.000297683	2770/7292/6363/1236/6366/5729/9353/5764/6696/114131/2908/5021/5734/7049/1019	15
GO:0032872	regulation of stress-activated MAPK cascade	17/451	235/18493	6.85e-05	0.000500552	0.000298351	64127/3553/7098/7422/7474/2150/8600/959/6363/1236/6366/2185/650/22943/9965/3557/355	17
GO:0007411	axon guidance	18/451	259/18493	7.1e-05	0.000517421	0.000308405	6387/7422/7474/223117/6405/56920/57556/80031/9353/5361/5362/55558/6092/655/2668/1436/10381/5335	18
GO:0001101	response to acid chemical	21/451	332/18493	7.14e-05	0.00051965	0.000309734	5950/9370/7422/7474/7292/6363/1236/6366/2185/5729/654/22943/80310/5764/5967/6750/2263/9971/5734/7049/1019	21
GO:0072009	nephron epithelium development	11/451	109/18493	7.2e-05	0.00052316	0.000311826	9370/7422/2247/3611/183/650/652/2668/3976/5228/55366	11
GO:0007565	female pregnancy	15/451	191/18493	7.24e-05	0.000525421	0.000313174	4318/3553/183/796/3976/4838/5228/5368/6019/6696/6781/8614/7349/130399/5021	15
GO:0010737	protein kinase A signaling	6/451	30/18493	7.35e-05	0.000532027	0.000317112	9370/4282/51083/2641/154/4157	6
GO:0002374	cytokine secretion involved in immune response	5/451	19/18493	7.39e-05	0.000533434	0.00031795	64127/7474/2150/3586/284	5
GO:0003094	glomerular filtration	5/451	19/18493	7.39e-05	0.000533434	0.00031795	2149/2150/3493/3494/28912	5
GO:0002702	positive regulation of production of molecular mediator of immune response	10/451	91/18493	7.42e-05	0.000533451	0.00031796	353091/64127/3553/5950/5225/7474/2150/91543/7292/4282	10
GO:0045639	positive regulation of myeloid cell differentiation	10/451	91/18493	7.42e-05	0.000533451	0.00031796	3458/5196/8600/3605/3635/1440/51561/3624/4254/3976	10
GO:0097485	neuron projection guidance	18/451	260/18493	7.46e-05	0.00053505	0.000318913	6387/7422/7474/223117/6405/56920/57556/80031/9353/5361/5362/55558/6092/655/2668/1436/10381/5335	18
GO:0051403	stress-activated MAPK cascade	19/451	284/18493	7.5e-05	0.000536948	0.000320044	64127/3553/7098/7422/7474/2150/8600/959/6363/1236/6366/2185/183/650/22943/9965/3557/5734/355	19
GO:0003206	cardiac chamber morphogenesis	12/451	129/18493	7.61e-05	0.00054222	0.000323187	5950/7474/9353/6092/652/653/655/3084/2263/53834/7010/7049	12
GO:0046425	regulation of JAK-STAT cascade	12/451	129/18493	7.61e-05	0.00054222	0.000323187	3458/2149/6352/2185/183/1437/51561/3976/5008/1436/2690/3570	12
GO:0070302	regulation of stress-activated protein kinase signaling cascade	17/451	237/18493	7.61e-05	0.00054222	0.000323187	64127/3553/7098/7422/7474/2150/8600/959/6363/1236/6366/2185/650/22943/9965/3557/355	17
GO:0072078	nephron tubule morphogenesis	9/451	74/18493	7.65e-05	0.000544054	0.00032428	7422/2247/3611/183/650/652/2668/5228/55366	9
GO:0010518	positive regulation of phospholipase activity	8/451	58/18493	7.74e-05	0.000548588	0.000326983	6352/2247/1909/183/185/2260/2263/5335	8
GO:0042267	natural killer cell mediated cytotoxicity	8/451	58/18493	7.74e-05	0.000548588	0.000326983	79465/80328/80329/135250/154064/353091/259197/3002	8
GO:0051090	regulation of DNA-binding transcription factor activity	24/451	412/18493	8.14e-05	0.000575981	0.00034331	64127/3553/7098/7422/7474/8600/5987/959/3162/7292/3586/695/5579/1240/1524/183/268/655/1440/4693/4838/3556/8431/9971	24
GO:1903522	regulation of blood circulation	18/451	262/18493	8.22e-05	0.000580995	0.000346298	2149/2243/2150/1674/5294/1907/1908/183/8862/796/1113/6781/7349/153/185/4881/5021/7068	18
GO:0061564	axon development	27/451	493/18493	8.44e-05	0.000594918	0.000354597	3326/6387/6285/1382/7422/7474/3611/223117/6405/56920/57556/80031/9353/5361/5362/55558/6092/655/2668/4803/6696/1436/2263/4804/51330/10381/5335	27
GO:0002715	regulation of natural killer cell mediated immunity	7/451	44/18493	8.6e-05	0.000605287	0.000360778	79465/80328/80329/135250/154064/353091/259197	7
GO:0061448	connective tissue development	18/451	263/18493	8.63e-05	0.000606793	0.000361675	7474/2247/265/650/651/652/653/654/655/8817/2254/80310/6781/94/2260/9971/5745/1019	18
GO:0030888	regulation of B cell proliferation	8/451	59/18493	8.76e-05	0.000614875	0.000366492	3586/4282/695/3635/933/51293/115650/1493	8
GO:0007190	activation of adenylate cyclase activity	6/451	31/18493	8.93e-05	0.000622456	0.000371011	1909/796/153/154/55366/8549	6
GO:0032620	interleukin-17 production	6/451	31/18493	8.93e-05	0.000622456	0.000371011	3458/64127/7292/51561/5008/9971	6
GO:1902622	regulation of neutrophil migration	6/451	31/18493	8.93e-05	0.000622456	0.000371011	3929/6363/1236/6366/9353/51561	6
GO:0072080	nephron tubule development	10/451	93/18493	8.93e-05	0.000622456	0.000371011	7422/2247/3611/183/650/652/2668/3976/5228/55366	10
GO:0042445	hormone metabolic process	16/451	218/18493	9.4e-05	0.000653982	0.000389802	3458/3553/5950/1382/1511/1215/650/653/654/51083/4803/6696/8614/7038/2260/2690	16
GO:0060411	cardiac septum morphogenesis	9/451	76/18493	9.44e-05	0.000655795	0.000390882	7474/9353/6092/652/653/655/2263/53834/7049	9
GO:2000146	negative regulation of cell motility	21/451	339/18493	9.59e-05	0.000664896	0.000396307	6387/10563/9370/2247/56477/3611/3162/6366/4282/8519/80031/9353/1524/653/4838/3084/5764/6781/130399/94/5734	21
GO:0002827	positive regulation of T-helper 1 type immune response	5/451	20/18493	9.66e-05	0.000666393	0.000397199	3553/6556/6363/51561/3570	5
GO:0060602	branch elongation of an epithelium	5/451	20/18493	9.66e-05	0.000666393	0.000397199	7474/2255/374/652/2263	5
GO:0097205	renal filtration	5/451	20/18493	9.66e-05	0.000666393	0.000397199	2149/2150/3493/3494/28912	5
GO:0060761	negative regulation of response to cytokine stimulus	8/451	60/18493	9.9e-05	0.000681645	0.00040629	4321/9370/6352/2150/9353/3557/7850/9971	8
GO:0060412	ventricular septum morphogenesis	7/451	45/18493	9.97e-05	0.00068533	0.000408486	7474/9353/6092/652/2263/53834/7049	7
GO:0035766	cell chemotaxis to fibroblast growth factor	4/451	11/18493	0.000100532	0.000687532	0.000409799	10563/2247/8817/2260	4
GO:0040015	negative regulation of multicellular organism growth	4/451	11/18493	0.000100532	0.000687532	0.000409799	9518/8614/153/154	4
GO:1904847	regulation of cell chemotaxis to fibroblast growth factor	4/451	11/18493	0.000100532	0.000687532	0.000409799	10563/2247/8817/2260	4
GO:1904892	regulation of STAT cascade	12/451	133/18493	0.000102192	0.00069771	0.000415866	3458/2149/6352/2185/183/1437/51561/3976/5008/1436/2690/3570	12
GO:0035767	endothelial cell chemotaxis	6/451	32/18493	0.000107618	0.000731083	0.000435757	10563/7422/2247/8817/2260/4233	6
GO:0042311	vasodilation	6/451	32/18493	0.000107618	0.000731083	0.000435757	3827/1910/183/796/153/154	6
GO:0061036	positive regulation of cartilage development	6/451	32/18493	0.000107618	0.000731083	0.000435757	7474/650/652/654/8817/94	6
GO:0002761	regulation of myeloid leukocyte differentiation	11/451	114/18493	0.000108298	0.000734482	0.000437783	3458/5196/7098/9370/8600/3605/3635/51561/3624/4254/3976	11
GO:0031640	killing of cells of other organism	8/451	61/18493	0.00011155	0.000751537	0.000447949	3458/6372/5196/6357/1671/1511/2150/1113	8
GO:0044364	disruption of cells of other organism	8/451	61/18493	0.00011155	0.000751537	0.000447949	3458/6372/5196/6357/1671/1511/2150/1113	8
GO:0045669	positive regulation of osteoblast differentiation	8/451	61/18493	0.00011155	0.000751537	0.000447949	3611/8519/650/652/654/655/93/3570	8
GO:0050433	regulation of catecholamine secretion	8/451	61/18493	0.00011155	0.000751537	0.000447949	6387/183/1113/26281/2668/7349/7432/5021	8
GO:0060443	mammary gland morphogenesis	7/451	46/18493	0.00011516	0.000774575	0.00046168	7474/6356/2255/374/652/1436/2263	7
GO:0071260	cellular response to mechanical stimulus	9/451	78/18493	0.000115814	0.000777691	0.000463538	3553/7098/51284/8797/8795/183/654/5734/355	9
GO:0010771	negative regulation of cell morphogenesis involved in differentiation	10/451	96/18493	0.000116891	0.000783632	0.000467079	7474/223117/6405/56920/57556/80031/9353/55558/6696/4804	10
GO:0007586	digestion	12/451	135/18493	0.000117922	0.000789244	0.000470424	64127/5950/2169/5225/4585/2255/2980/6750/7349/90226/114131/5021	12
GO:0002228	natural killer cell mediated immunity	8/451	62/18493	0.000125385	0.000836444	0.000498557	79465/80328/80329/135250/154064/353091/259197/3002	8
GO:0045428	regulation of nitric oxide biosynthetic process	8/451	62/18493	0.000125385	0.000836444	0.000498557	3326/3458/3553/5806/2185/3586/1524/183	8
GO:0051928	positive regulation of calcium ion transport	11/451	116/18493	0.000126666	0.000843612	0.000502829	3306/6373/6387/2149/6352/930/5336/2641/6781/7349/5335	11
GO:0010975	regulation of neuron projection development	26/451	478/18493	0.000127035	0.000844693	0.000503474	6387/1382/7422/7474/3611/2185/223117/6405/56920/57556/80031/9353/5361/5362/55558/6092/183/653/655/4803/5764/5967/6696/2260/4804/51330	26
GO:1905954	positive regulation of lipid localization	9/451	79/18493	0.000127931	0.000849261	0.000506196	3553/9370/8600/4282/654/51083/56729/6696/7349	9
GO:0030947	regulation of vascular endothelial growth factor receptor signaling pathway	6/451	33/18493	0.000128848	0.000849814	0.000506526	3553/7422/5579/2255/8817/2254	6
GO:0060603	mammary gland duct morphogenesis	6/451	33/18493	0.000128848	0.000849814	0.000506526	7474/6356/2255/374/1436/2263	6
GO:1905332	positive regulation of morphogenesis of an epithelium	6/451	33/18493	0.000128848	0.000849814	0.000506526	7422/183/652/2668/3976/55366	6
GO:1905521	regulation of macrophage migration	6/451	33/18493	0.000128848	0.000849814	0.000506526	6352/2185/4282/284340/1240/1524	6
GO:1901214	regulation of neuron death	19/451	296/18493	0.000129176	0.0008506	0.000506995	3326/2149/6352/7474/3611/3162/2185/3586/1524/1113/1440/22943/26281/2668/4803/7349/284/1271/5582	19
GO:0060249	anatomical structure homeostasis	24/451	425/18493	0.000130939	0.000860819	0.000513086	563/3326/64127/5950/50507/7422/4585/2149/1472/8600/2185/5881/3635/3493/3494/3502/3514/796/6696/4982/154/1436/53832/5745	24
GO:0022602	ovulation cycle process	7/451	47/18493	0.000132505	0.000869709	0.000518385	5806/9353/6092/268/2069/3624/56729	7
GO:0051591	response to cAMP	10/451	98/18493	0.000138997	0.000910852	0.000542907	5179/50507/9370/5294/366/2185/374/6781/7425/7010	10
GO:0043087	regulation of GTPase activity	26/451	481/18493	0.000140358	0.000918298	0.000547346	10563/6357/6355/2/6364/2149/6352/7474/2150/6359/6358/6363/10344/1236/6366/6356/6368/6349/6369/6846/2185/9353/5361/5362/55558/153	26
GO:0050432	catecholamine secretion	8/451	63/18493	0.000140604	0.000918435	0.000547427	6387/183/1113/26281/2668/7349/7432/5021	8
GO:0042116	macrophage activation	9/451	80/18493	0.000141089	0.000918657	0.00054756	3929/7098/51284/7474/6556/3586/4282/1907/1437	9
GO:0042509	regulation of tyrosine phosphorylation of STAT protein	9/451	80/18493	0.000141089	0.000918657	0.00054756	3458/6352/1437/51561/3976/5008/1436/2690/3570	9
GO:0007369	gastrulation	14/451	181/18493	0.000147066	0.000955358	0.000569435	4318/9370/7474/3586/8862/652/655/22943/3557/3624/4838/93/2260/2263	14
GO:0002551	mast cell chemotaxis	4/451	12/18493	0.000147898	0.000955358	0.000569435	7422/6356/1113/5228	4
GO:0045078	positive regulation of interferon-gamma biosynthetic process	4/451	12/18493	0.000147898	0.000955358	0.000569435	7098/51284/10148/115650	4
GO:0051873	killing by host of symbiont cells	4/451	12/18493	0.000147898	0.000955358	0.000569435	6372/5196/1511/2150	4
GO:1902287	semaphorin-plexin signaling pathway involved in axon guidance	4/451	12/18493	0.000147898	0.000955358	0.000569435	6405/5361/5362/55558	4
GO:0010959	regulation of metal ion transport	22/451	376/18493	0.000150226	0.000968862	0.000577484	3306/6373/6387/2149/6352/79026/5987/5294/2185/930/5336/1908/183/51083/2641/3603/6781/8614/7349/7432/154/5335	22
GO:0050702	interleukin-1 beta secretion	7/451	48/18493	0.000151909	0.00097817	0.000583032	64127/5005/5004/7474/2150/6363/1236	7
GO:0002701	negative regulation of production of molecular mediator of immune response	6/451	34/18493	0.000153267	0.000980714	0.000584548	11005/3162/3586/933/284/3598	6
GO:0048333	mesodermal cell differentiation	6/451	34/18493	0.000153267	0.000980714	0.000584548	652/22943/3624/4838/2260/2263	6
GO:0050716	positive regulation of interleukin-1 secretion	6/451	34/18493	0.000153267	0.000980714	0.000584548	64127/5005/5004/7474/6363/6288	6
GO:0061384	heart trabecula morphogenesis	6/451	34/18493	0.000153267	0.000980714	0.000584548	5950/653/655/3084/7010/7049	6
GO:0032651	regulation of interleukin-1 beta production	8/451	64/18493	0.000157315	0.00100242	0.000597484	64127/5005/5004/2149/7474/6363/1236/1524	8
GO:0050710	negative regulation of cytokine secretion	8/451	64/18493	0.000157315	0.00100242	0.000597484	2150/5987/3586/284/7850/55366/9971/5734	8
GO:0071677	positive regulation of mononuclear cell migration	5/451	22/18493	0.000157642	0.00100242	0.000597484	6387/6278/6352/284340/80310	5
GO:0072012	glomerulus vasculature development	5/451	22/18493	0.000157642	0.00100242	0.000597484	652/655/80310/284/7010	5
GO:0007162	negative regulation of cell adhesion	18/451	276/18493	0.00015856	0.00100669	0.000600029	6387/4321/9370/3827/56477/7292/6366/3586/57556/5361/5362/55558/650/652/3557/94/284/1493	18
GO:0019218	regulation of steroid metabolic process	11/451	119/18493	0.000159159	0.00100891	0.000601357	3458/3553/183/650/653/654/9965/51083/185/2264/9971	11
GO:0002218	activation of innate immune response	17/451	252/18493	0.00016042	0.00101533	0.00060518	1520/30835/81035/64127/4586/3929/7098/51284/4585/2243/2150/8685/91543/695/5336/55366/9971	17
GO:0051216	cartilage development	15/451	206/18493	0.000168574	0.00106529	0.000634957	7474/2247/265/650/651/652/653/654/655/8817/2254/6781/94/2260/5745	15
GO:0038061	NIK/NF-kappaB signaling	11/451	120/18493	0.000171453	0.0010818	0.000644801	64127/3553/7098/51284/8797/8795/3611/6363/655/51561/9966	11
GO:0072132	mesenchyme morphogenesis	7/451	49/18493	0.000173552	0.00109335	0.000651684	7474/6092/650/653/655/94/2260	7
GO:0030308	negative regulation of cell growth	14/451	184/18493	0.000174789	0.00109775	0.000654307	7474/223117/6405/56920/57556/80031/9353/55558/183/51083/3624/6696/94/4881	14
GO:0046328	regulation of JNK cascade	14/451	184/18493	0.000174789	0.00109775	0.000654307	64127/3553/7098/7474/2150/8600/959/6363/1236/6366/2185/22943/9965/3557	14
GO:0045807	positive regulation of endocytosis	12/451	141/18493	0.000178172	0.00111728	0.000665946	3553/7422/7036/7474/2150/6556/5806/6363/6366/5336/8862/284	12
GO:0007435	salivary gland morphogenesis	6/451	35/18493	0.000181205	0.00112934	0.000673139	2255/5361/655/2252/2260/2263	6
GO:0033280	response to vitamin D	6/451	35/18493	0.000181205	0.00112934	0.000673139	5179/655/5764/6696/6781/8614	6
GO:1901099	negative regulation of signal transduction in absence of ligand	6/451	35/18493	0.000181205	0.00112934	0.000673139	5196/3553/3552/2255/1437/2668	6
GO:2001240	negative regulation of extrinsic apoptotic signaling pathway in absence of ligand	6/451	35/18493	0.000181205	0.00112934	0.000673139	5196/3553/3552/2255/1437/2668	6
GO:0015850	organic hydroxy compound transport	17/451	255/18493	0.000184754	0.00114971	0.000685276	6555/6387/5950/9370/366/183/654/1113/26281/51083/2668/6696/7349/7432/185/9971/5021	17
GO:0007260	tyrosine phosphorylation of STAT protein	9/451	83/18493	0.000187524	0.00116517	0.00069449	3458/6352/1437/51561/3976/5008/1436/2690/3570	9
GO:0002709	regulation of T cell mediated immunity	8/451	66/18493	0.000195656	0.00121128	0.000721976	909/910/911/912/3553/91543/7292/51561	8
GO:0007588	excretion	8/451	66/18493	0.000195656	0.00121128	0.000721976	3162/366/10725/1910/183/6781/185/4881	8
GO:0002021	response to dietary excess	5/451	23/18493	0.000197421	0.00121128	0.000721976	9518/7425/130399/153/154	5
GO:0002407	dendritic cell chemotaxis	5/451	23/18493	0.000197421	0.00121128	0.000721976	6352/5294/6363/1236/6366	5
GO:0002691	regulation of cellular extravasation	5/451	23/18493	0.000197421	0.00121128	0.000721976	6387/56477/6366/80310/5734	5
GO:0014829	vascular smooth muscle contraction	5/451	23/18493	0.000197421	0.00121128	0.000721976	1907/1908/1909/1910/183	5
GO:0090023	positive regulation of neutrophil chemotaxis	5/451	23/18493	0.000197421	0.00121128	0.000721976	3929/6363/1236/6366/51561	5
GO:0090189	regulation of branching involved in ureteric bud morphogenesis	5/451	23/18493	0.000197421	0.00121128	0.000721976	7422/183/652/2668/55366	5
GO:0001954	positive regulation of cell-matrix adhesion	7/451	50/18493	0.000197621	0.00121128	0.000721976	7422/56477/3611/1236/6366/2185/7010	7
GO:0032368	regulation of lipid transport	11/451	122/18493	0.000198473	0.00121468	0.000724	3553/9370/8600/4282/183/654/51083/56729/6696/7349/185	11
GO:0050878	regulation of body fluid levels	26/451	493/18493	0.000206982	0.00126486	0.000753909	10544/5196/3053/2/5328/7422/2149/1465/2243/2150/3827/3611/959/5294/5336/5579/2255/6288/1910/8862/7349/7432/4233/4881/5021/5582	26
GO:0031650	regulation of heat generation	4/451	13/18493	0.000209524	0.00127086	0.000757491	3553/8600/1910/8862	4
GO:0033605	positive regulation of catecholamine secretion	4/451	13/18493	0.000209524	0.00127086	0.000757491	6387/2668/7432/5021	4
GO:0090192	regulation of glomerulus development	4/451	13/18493	0.000209524	0.00127086	0.000757491	9370/652/655/80310	4
GO:0097531	mast cell migration	4/451	13/18493	0.000209524	0.00127086	0.000757491	7422/6356/1113/5228	4
GO:1902285	semaphorin-plexin signaling pathway involved in neuron projection guidance	4/451	13/18493	0.000209524	0.00127086	0.000757491	6405/5361/5362/55558	4
GO:0006869	lipid transport	21/451	359/18493	0.000211929	0.00128354	0.000765044	6555/286256/3553/3929/5950/2169/2167/9370/8600/366/4282/183/654/51083/3624/4828/56729/6696/7349/185/9971	21
GO:0010453	regulation of cell fate commitment	6/451	36/18493	0.000213014	0.0012882	0.000767822	2247/652/22943/51561/2260/2263	6
GO:0030101	natural killer cell activation	9/451	85/18493	0.000225048	0.00135896	0.000809996	79465/80328/80329/135250/154064/353091/51561/3570/259197	9
GO:0052547	regulation of peptidase activity	24/451	442/18493	0.000235333	0.00141896	0.000845762	10213/11047/3053/4318/2/140902/51050/8743/7422/2149/1472/8797/8795/11005/3827/332/183/4803/4838/9966/130399/4804/355/637	24
GO:0007254	JNK cascade	15/451	213/18493	0.000242648	0.00146073	0.00087066	64127/3553/7098/7474/2150/8600/959/6363/1236/6366/2185/22943/9965/3557/5734	15
GO:0010758	regulation of macrophage chemotaxis	5/451	24/18493	0.000244411	0.00146073	0.00087066	6352/2185/4282/284340/1240	5
GO:0044062	regulation of excretion	5/451	24/18493	0.000244411	0.00146073	0.00087066	1910/183/6781/185/4881	5
GO:0061437	renal system vasculature development	5/451	24/18493	0.000244411	0.00146073	0.00087066	652/655/80310/284/7010	5
GO:0061440	kidney vasculature development	5/451	24/18493	0.000244411	0.00146073	0.00087066	652/655/80310/284/7010	5
GO:0090025	regulation of monocyte chemotaxis	5/451	24/18493	0.000244411	0.00146073	0.00087066	6387/6278/6352/284340/9353	5
GO:0070167	regulation of biomineral tissue development	9/451	86/18493	0.000246027	0.00146675	0.000874246	2185/265/650/652/654/655/9365/93/154	9
GO:0006939	smooth muscle contraction	10/451	105/18493	0.000246137	0.00146675	0.000874246	2149/1907/1908/1909/1910/183/796/2668/154/5021	10
GO:0051092	positive regulation of NF-kappaB transcription factor activity	12/451	146/18493	0.000246823	0.00146868	0.0008754	64127/3553/7098/7474/8600/959/695/5579/1524/183/268/3556	12
GO:0002763	positive regulation of myeloid leukocyte differentiation	7/451	52/18493	0.000253836	0.00150602	0.000897654	3458/5196/8600/3605/51561/4254/3976	7
GO:0032720	negative regulation of tumor necrosis factor production	7/451	52/18493	0.000253836	0.00150602	0.000897654	3929/5004/9370/5987/3586/4157/9971	7
GO:1903706	regulation of hemopoiesis	23/451	418/18493	0.000261587	0.00154975	0.000923719	3458/5196/7098/9370/11005/8600/3605/7292/6363/2185/695/3635/5579/652/1437/1440/51561/3624/4254/3976/8744/8808/1493	23
GO:0043524	negative regulation of neuron apoptotic process	12/451	147/18493	0.00026296	0.00155394	0.000926217	3326/2149/3611/3162/2185/1524/26281/2668/4803/284/1271/5582	12
GO:0042476	odontogenesis	11/451	126/18493	0.000263438	0.00155394	0.000926217	8600/2255/265/650/652/655/3624/3714/4982/93/2263	11
GO:0043280	positive regulation of cysteine-type endopeptidase activity involved in apoptotic process	11/451	126/18493	0.000263438	0.00155394	0.000926217	8743/2149/8797/8795/4803/4838/9966/130399/4804/355/637	11
GO:0031098	stress-activated protein kinase signaling cascade	19/451	313/18493	0.000264069	0.00155541	0.000927094	64127/3553/7098/7422/7474/2150/8600/959/6363/1236/6366/2185/183/650/22943/9965/3557/5734/355	19
GO:0048469	cell maturation	13/451	169/18493	0.000265542	0.00156183	0.000930921	1672/5047/7422/6363/6366/2185/695/5881/1910/2069/51083/2260/5745	13
GO:0014066	regulation of phosphatidylinositol 3-kinase signaling	10/451	106/18493	0.000265976	0.00156213	0.000931096	2149/6352/2150/183/1440/5008/80310/284/2260/7010	10
GO:0010517	regulation of phospholipase activity	8/451	69/18493	0.000267279	0.00156527	0.00093297	6352/2247/1909/183/185/2260/2263/5335	8
GO:0030500	regulation of bone mineralization	8/451	69/18493	0.000267279	0.00156527	0.00093297	2185/650/652/654/655/9365/93/154	8
GO:0010876	lipid localization	22/451	393/18493	0.000279342	0.00163357	0.00097368	6555/286256/3553/3929/5950/2169/2167/9370/8600/366/4282/183/654/51083/3624/4828/56729/6696/7349/130399/185/9971	22
GO:0007584	response to nutrient	15/451	216/18493	0.000282129	0.00164515	0.00098058	5179/64127/3553/9370/56477/3162/265/655/5764/6696/6750/6781/8614/4982/9971	15
GO:0008406	gonad development	15/451	216/18493	0.000282129	0.00164515	0.00098058	7098/8743/7422/7474/5806/9353/6092/268/2069/2254/3624/3625/4254/56729/7425	15
GO:0009755	hormone-mediated signaling pathway	16/451	240/18493	0.000283562	0.00165114	0.000984152	652/655/4838/6750/90226/114131/55366/8549/8431/9971/2908/4306/2494/6751/6755/7068	16
GO:0006650	glycerophospholipid metabolic process	21/451	367/18493	0.000285339	0.00165912	0.000988908	2247/5294/930/3635/5336/2255/2069/8817/9965/26281/2252/2254/4254/9365/3084/1436/2260/2263/2264/4233/9971	21
GO:0009615	response to virus	19/451	315/18493	0.000286093	0.00166059	0.000989783	3458/6387/6355/3934/5179/4321/8638/7098/6041/51284/6352/2150/200315/91543/7292/6363/6356/8519/51561	19
GO:0046579	positive regulation of Ras protein signal transduction	7/451	53/18493	0.000286407	0.00166059	0.000989783	2149/2150/2255/2840/4254/4803/3084	7
GO:0051852	disruption by host of symbiont cells	4/451	14/18493	0.000287701	0.00166572	0.000992844	6372/5196/1511/2150	4
GO:0007431	salivary gland development	6/451	38/18493	0.000289739	0.00167277	0.000997046	2255/5361/655/2252/2260/2263	6
GO:0045823	positive regulation of heart contraction	6/451	38/18493	0.000289739	0.00167277	0.000997046	1907/1908/8862/1113/7349/153	6
GO:0006919	activation of cysteine-type endopeptidase activity involved in apoptotic process	9/451	88/18493	0.000292867	0.00168844	0.00100638	8743/2149/8797/8795/4803/9966/4804/355/637	9
GO:0060193	positive regulation of lipase activity	8/451	70/18493	0.000295439	0.00170086	0.00101379	6352/2247/1909/183/185/2260/2263/5335	8
GO:0010950	positive regulation of endopeptidase activity	13/451	171/18493	0.000297842	0.0017056	0.00101661	10213/11047/8743/2149/8797/8795/4803/4838/9966/130399/4804/355/637	13
GO:0001890	placenta development	12/451	149/18493	0.000297937	0.0017056	0.00101661	3326/3586/653/655/1437/3976/4693/4838/6696/6781/8614/2263	12
GO:0016202	regulation of striated muscle tissue development	12/451	149/18493	0.000297937	0.0017056	0.00101661	6285/5950/2247/650/652/22943/26281/2254/3084/2260/2263/7049	12
GO:0051384	response to glucocorticoid	12/451	149/18493	0.000297937	0.0017056	0.00101661	6285/9370/3586/9353/374/654/3557/6781/7349/114131/2908/6755	12
GO:0051098	regulation of binding	21/451	369/18493	0.000306857	0.0017542	0.00104558	3326/3458/4318/9370/7474/3162/6368/3586/650/652/1440/22943/2641/64388/3976/4803/3084/154/284/4233/7049	21
GO:0071560	cellular response to transforming growth factor beta stimulus	16/451	242/18493	0.000311152	0.00177627	0.00105873	3326/5179/50507/9518/7474/1524/4053/8425/4838/80310/130399/93/94/2263/2908/7049	16
GO:0050796	regulation of insulin secretion	13/451	172/18493	0.00031521	0.00179692	0.00107104	3458/3553/5950/6352/1113/131177/2641/3625/114131/130399/8431/9971/6755	13
GO:0031295	T cell costimulation	7/451	54/18493	0.000322251	0.00182683	0.00108887	959/7292/6363/1236/6366/115650/1493	7
GO:0043551	regulation of phosphatidylinositol 3-kinase activity	7/451	54/18493	0.000322251	0.00182683	0.00108887	64127/2247/6363/1236/6366/2185/7010	7
GO:0045123	cellular extravasation	7/451	54/18493	0.000322251	0.00182683	0.00108887	6387/56477/5294/6366/1524/80310/5734	7
GO:1903556	negative regulation of tumor necrosis factor superfamily cytokine production	7/451	54/18493	0.000322251	0.00182683	0.00108887	3929/5004/9370/5987/3586/4157/9971	7
GO:1901861	regulation of muscle tissue development	12/451	151/18493	0.000336783	0.00190657	0.0011364	6285/5950/2247/650/652/22943/26281/2254/3084/2260/2263/7049	12
GO:0002285	lymphocyte activation involved in immune response	13/451	174/18493	0.00035255	0.00199306	0.00118795	911/3458/2150/6556/959/7292/6363/2185/3586/5336/51561/5734/3683	13
GO:0001707	mesoderm formation	8/451	72/18493	0.000359036	0.00202056	0.00120434	7474/652/655/22943/3624/4838/2260/2263	8
GO:0044706	multi-multicellular organism process	15/451	221/18493	0.000360263	0.00202056	0.00120434	4318/3553/183/796/3976/4838/5228/5368/6019/6696/6781/8614/7349/130399/5021	15
GO:0048146	positive regulation of fibroblast proliferation	7/451	55/18493	0.000361604	0.00202056	0.00120434	7474/4282/2255/183/2069/80310/1019	7
GO:0060043	regulation of cardiac muscle cell proliferation	7/451	55/18493	0.000361604	0.00202056	0.00120434	5950/2247/26281/2254/2260/2263/7049	7
GO:0070498	interleukin-1-mediated signaling pathway	7/451	55/18493	0.000361604	0.00202056	0.00120434	64127/3553/3552/3557/7850/3556/8808	7
GO:0001916	positive regulation of T cell mediated cytotoxicity	5/451	26/18493	0.000363364	0.00202056	0.00120434	909/910/911/912/51561	5
GO:0002053	positive regulation of mesenchymal cell proliferation	5/451	26/18493	0.000363364	0.00202056	0.00120434	7422/7474/2254/2260/2263	5
GO:0036336	dendritic cell migration	5/451	26/18493	0.000363364	0.00202056	0.00120434	6352/5294/6363/1236/6366	5
GO:0060740	prostate gland epithelium morphogenesis	5/451	26/18493	0.000363364	0.00202056	0.00120434	7474/2255/652/655/2263	5
GO:0061217	regulation of mesonephros development	5/451	26/18493	0.000363364	0.00202056	0.00120434	7422/183/652/2668/55366	5
GO:0072202	cell differentiation involved in metanephros development	5/451	26/18493	0.000363364	0.00202056	0.00120434	9370/652/2668/3976/55366	5
GO:1902624	positive regulation of neutrophil migration	5/451	26/18493	0.000363364	0.00202056	0.00120434	3929/6363/1236/6366/51561	5
GO:0002224	toll-like receptor signaling pathway	11/451	131/18493	0.000369078	0.00204397	0.0012183	1520/81035/3929/7098/51284/2243/2150/91543/695/55366/9971	11
GO:0048565	digestive tract development	11/451	131/18493	0.000369078	0.00204397	0.0012183	7474/2255/1910/652/2254/4838/5967/93/2263/55366/5021	11
GO:0050777	negative regulation of immune response	11/451	131/18493	0.000369078	0.00204397	0.0012183	4321/2/11005/5987/3162/7292/3586/3635/2840/284/3598	11
GO:0021700	developmental maturation	17/451	271/18493	0.000376738	0.00208356	0.00124189	1672/5047/7422/7474/11005/6363/6366/2185/695/5881/1910/650/2069/51083/94/2260/5745	17
GO:0045137	development of primary sexual characteristics	15/451	222/18493	0.000377941	0.00208738	0.00124417	7098/8743/7422/7474/5806/9353/6092/268/2069/2254/3624/3625/4254/56729/7425	15
GO:0048634	regulation of muscle organ development	12/451	153/18493	0.000379836	0.00209501	0.00124872	6285/5950/2247/650/652/22943/26281/2254/3084/2260/2263/7049	12
GO:0030889	negative regulation of B cell proliferation	4/451	15/18493	0.000384792	0.00211661	0.00126159	3586/695/3635/1493	4
GO:0034116	positive regulation of heterotypic cell-cell adhesion	4/451	15/18493	0.000384792	0.00211661	0.00126159	3553/2243/3586/655	4
GO:0045446	endothelial cell differentiation	10/451	111/18493	0.000386381	0.00212249	0.0012651	3553/2150/652/654/3084/5764/6781/93/94/4233	10
GO:0006809	nitric oxide biosynthetic process	8/451	73/18493	0.000394778	0.0021657	0.00129085	3326/3458/3553/5806/2185/3586/1524/183	8
GO:0043547	positive regulation of GTPase activity	22/451	405/18493	0.000421591	0.00230969	0.00137667	10563/6357/6355/2/6364/2149/6352/7474/2150/6359/6358/6363/10344/1236/6366/6356/6368/6349/6369/6846/2185/153	22
GO:0071559	response to transforming growth factor beta	16/451	249/18493	0.000426783	0.00233499	0.00139176	3326/5179/50507/9518/7474/1524/4053/8425/4838/80310/130399/93/94/2263/2908/7049	16
GO:0021954	central nervous system neuron development	8/451	74/18493	0.000433359	0.00236462	0.00140942	3326/7474/5881/9353/55558/6092/4852/2263	8
GO:0048332	mesoderm morphogenesis	8/451	74/18493	0.000433359	0.00236462	0.00140942	7474/652/655/22943/3624/4838/2260/2263	8
GO:0032660	regulation of interleukin-17 production	5/451	27/18493	0.000437088	0.00238178	0.00141964	3458/64127/7292/51561/5008	5
GO:0010721	negative regulation of cell development	19/451	326/18493	0.000438232	0.00238482	0.00142146	3553/5047/7474/223117/6405/56920/57556/80031/9353/1910/55558/655/51083/4838/3084/5764/6696/4804/7068	19
GO:0042303	molting cycle	10/451	113/18493	0.00044582	0.00241966	0.00144222	7474/11005/2255/22943/2252/51083/3624/2263/55366/8549	10
GO:0042633	hair cycle	10/451	113/18493	0.00044582	0.00241966	0.00144222	7474/11005/2255/22943/2252/51083/3624/2263/55366/8549	10
GO:0002221	pattern recognition receptor signaling pathway	13/451	179/18493	0.000462733	0.00250811	0.00149494	1520/81035/64127/3929/7098/51284/2243/2150/8685/91543/695/55366/9971	13
GO:0048511	rhythmic process	17/451	276/18493	0.000464524	0.00251448	0.00149874	5730/9370/5806/9353/6092/268/1437/2069/3624/5764/56729/55366/4543/4804/5021/5582/1019	17
GO:0043903	regulation of symbiosis, encompassing mutualism through parasitism	14/451	203/18493	0.000478194	0.00258504	0.0015408	6372/3929/8638/1511/6041/6352/2150/200315/5987/5806/91543/3586/8519/2494	14
GO:0048639	positive regulation of developmental growth	13/451	180/18493	0.000487956	0.00263432	0.00157017	6387/1382/7422/2247/3611/2254/4803/5967/2260/2263/2690/7049/51330	13
GO:0002475	antigen processing and presentation via MHC class Ib	4/451	16/18493	0.000503219	0.00269888	0.00160865	909/910/911/912	4
GO:0002739	regulation of cytokine secretion involved in immune response	4/451	16/18493	0.000503219	0.00269888	0.00160865	7474/2150/3586/284	4
GO:0033033	negative regulation of myeloid cell apoptotic process	4/451	16/18493	0.000503219	0.00269888	0.00160865	64127/6352/4282/4254	4
GO:0051883	killing of cells in other organism involved in symbiotic interaction	4/451	16/18493	0.000503219	0.00269888	0.00160865	6372/5196/1511/2150	4
GO:1902041	regulation of extrinsic apoptotic signaling pathway via death domain receptors	7/451	58/18493	0.000503226	0.00269888	0.00160865	8743/2243/8797/8795/3162/653/355	7
GO:0045429	positive regulation of nitric oxide biosynthetic process	6/451	42/18493	0.000507111	0.00270789	0.00161402	3326/3458/3553/5806/2185/183	6
GO:0050706	regulation of interleukin-1 beta secretion	6/451	42/18493	0.000507111	0.00270789	0.00161402	64127/5005/5004/7474/6363/1236	6
GO:1904407	positive regulation of nitric oxide metabolic process	6/451	42/18493	0.000507111	0.00270789	0.00161402	3326/3458/3553/5806/2185/183	6
GO:0014065	phosphatidylinositol 3-kinase signaling	11/451	136/18493	0.000508228	0.00270789	0.00161402	2149/6352/2150/5294/183/1440/5008/80310/284/2260/7010	11
GO:1904064	positive regulation of cation transmembrane transport	11/451	136/18493	0.000508228	0.00270789	0.00161402	1520/3306/6373/2149/930/5336/1908/183/51083/154/5335	11
GO:0051937	catecholamine transport	8/451	76/18493	0.000519711	0.00276546	0.00164833	6387/183/1113/26281/2668/7349/7432/5021	8
GO:0060512	prostate gland morphogenesis	5/451	28/18493	0.000521543	0.00277159	0.00165199	7474/2255/652/655/2263	5
GO:0046683	response to organophosphorus	11/451	137/18493	0.000540752	0.00286993	0.0017106	5179/3553/50507/9370/5294/366/2185/374/6781/7425/7010	11
GO:0051402	neuron apoptotic process	15/451	230/18493	0.000548186	0.0029056	0.00173186	3326/2149/3611/3162/2185/1524/26281/2668/4803/284/1271/4804/7068/5582/637	15
GO:0051209	release of sequestered calcium ion into cytosol	10/451	116/18493	0.00054908	0.00290656	0.00173244	6373/2149/2247/6363/1236/6366/2185/930/5336/5335	10
GO:0034113	heterotypic cell-cell adhesion	7/451	59/18493	0.00055917	0.00295613	0.00176198	912/3553/9370/2243/3586/655/3557	7
GO:0120162	positive regulation of cold-induced thermogenesis	9/451	96/18493	0.000560119	0.00295731	0.00176269	3934/2167/9370/7422/1240/153/154/3953/5021	9
GO:0031016	pancreas development	8/451	77/18493	0.000567831	0.00298643	0.00178004	7474/2255/652/653/654/93/3570/2494	8
GO:0046209	nitric oxide metabolic process	8/451	77/18493	0.000567831	0.00298643	0.00178004	3326/3458/3553/5806/2185/3586/1524/183	8
GO:1903901	negative regulation of viral life cycle	8/451	77/18493	0.000567831	0.00298643	0.00178004	8638/6041/6352/200315/5987/5806/91543/8519	8
GO:0003197	endocardial cushion development	6/451	43/18493	0.000577372	0.00302879	0.00180529	6092/650/652/653/655/94	6
GO:0010470	regulation of gastrulation	6/451	43/18493	0.000577372	0.00302879	0.00180529	9370/3586/22943/3557/4838/2260	6
GO:0001952	regulation of cell-matrix adhesion	10/451	117/18493	0.00058761	0.00307853	0.00183494	4321/5328/7422/56477/3611/1236/6366/2185/94/7010	10
GO:0018105	peptidyl-serine phosphorylation	17/451	282/18493	0.000592668	0.00310047	0.00184802	3326/3458/7422/7474/3611/4282/5579/1440/22943/2641/3589/3976/5008/6997/7349/284/5582	17
GO:0019216	regulation of lipid metabolic process	21/451	388/18493	0.000593319	0.00310047	0.00184802	3458/64127/3553/9370/2247/5294/6363/1236/6366/2185/183/650/653/654/9965/51083/185/2264/9971/7010/1019	21
GO:0035821	modification of morphology or physiology of other organism	12/451	161/18493	0.000601579	0.00313961	0.00187134	3458/30835/6372/5196/6357/1671/1511/6352/2150/5806/1113/5967	12
GO:0033032	regulation of myeloid cell apoptotic process	5/451	29/18493	0.000617695	0.00320266	0.00190893	64127/9370/6352/4282/4254	5
GO:0045940	positive regulation of steroid metabolic process	5/451	29/18493	0.000617695	0.00320266	0.00190893	3458/3553/183/654/185	5
GO:0050718	positive regulation of interleukin-1 beta secretion	5/451	29/18493	0.000617695	0.00320266	0.00190893	64127/5005/5004/7474/6363	5
GO:0050869	negative regulation of B cell activation	5/451	29/18493	0.000617695	0.00320266	0.00190893	3586/695/3635/3624/1493	5
GO:0003151	outflow tract morphogenesis	8/451	78/18493	0.00061949	0.00320266	0.00190893	7422/7474/3611/6092/652/655/2263/7049	8
GO:0031100	animal organ regeneration	8/451	78/18493	0.00061949	0.00320266	0.00190893	6387/3162/3586/5228/5967/8431/7049/1019	8
GO:0032835	glomerulus development	7/451	60/18493	0.000619946	0.00320266	0.00190893	9370/652/655/80310/284/55366/7010	7
GO:0051057	positive regulation of small GTPase mediated signal transduction	7/451	60/18493	0.000619946	0.00320266	0.00190893	2149/2150/2255/2840/4254/4803/3084	7
GO:0052548	regulation of endopeptidase activity	22/451	417/18493	0.000623538	0.00321714	0.00191756	10213/11047/3053/4318/2/8743/7422/2149/1472/8797/8795/11005/3827/332/183/4803/4838/9966/130399/4804/355/637	22
GO:0010811	positive regulation of cell-substrate adhesion	10/451	118/18493	0.00062835	0.00323378	0.00192747	7422/2243/56477/3611/1236/6366/2185/5881/5764/7010	10
GO:0051283	negative regulation of sequestering of calcium ion	10/451	118/18493	0.00062835	0.00323378	0.00192747	6373/2149/2247/6363/1236/6366/2185/930/5336/5335	10
GO:0043902	positive regulation of multi-organism process	12/451	162/18493	0.000635711	0.00326754	0.0019476	3458/5225/6352/2150/4282/1910/654/3624/3625/7432/2494/5021	12
GO:0010744	positive regulation of macrophage derived foam cell differentiation	4/451	17/18493	0.00064545	0.00330509	0.00196998	5196/183/1437/185	4
GO:0090280	positive regulation of calcium ion import	4/451	17/18493	0.00064545	0.00330509	0.00196998	6387/2641/6781/7349	4
GO:1900424	regulation of defense response to bacterium	4/451	17/18493	0.00064545	0.00330509	0.00196998	6372/5225/2150/11005	4
GO:0030838	positive regulation of actin filament polymerization	9/451	98/18493	0.000651419	0.0033273	0.00198322	5987/10344/1236/6366/6356/6369/2185/5881/1440	9
GO:2000379	positive regulation of reactive oxygen species metabolic process	9/451	98/18493	0.000651419	0.0033273	0.00198322	3326/3458/3553/50507/2150/5806/2185/183/185	9
GO:0033628	regulation of cell adhesion mediated by integrin	6/451	44/18493	0.00065496	0.00333935	0.0019904	10563/5328/6352/5294/6366/5881	6
GO:0030217	T cell differentiation	15/451	234/18493	0.000655418	0.00333935	0.0019904	912/3458/11005/91543/7292/6363/1236/652/51561/3714/8744/8808/3953/5734/1493	15
GO:0014855	striated muscle cell proliferation	8/451	79/18493	0.000674877	0.00343421	0.00204694	5950/2247/26281/2254/284/2260/2263/7049	8
GO:0030100	regulation of endocytosis	16/451	260/18493	0.000682761	0.00346999	0.00206827	3553/9370/7422/7036/7474/2150/6556/5806/6363/6366/933/5336/8862/22943/284/5582	16
GO:0009880	embryonic pattern specification	7/451	61/18493	0.000685849	0.00347702	0.00207245	7474/2255/6405/655/4838/6997/2263	7
GO:0055025	positive regulation of cardiac muscle tissue development	7/451	61/18493	0.000685849	0.00347702	0.00207245	2247/652/2254/3084/2260/2263/7049	7
GO:0051282	regulation of sequestering of calcium ion	10/451	120/18493	0.000716844	0.00362964	0.00216342	6373/2149/2247/6363/1236/6366/2185/930/5336/5335	10
GO:0010743	regulation of macrophage derived foam cell differentiation	5/451	30/18493	0.000726537	0.00367415	0.00218995	5196/9370/183/1437/185	5
GO:0106106	cold-induced thermogenesis	11/451	142/18493	0.000730604	0.00368557	0.00219676	3934/2167/9370/7422/1240/93/153/154/3953/55366/5021	11
GO:0120161	regulation of cold-induced thermogenesis	11/451	142/18493	0.000730604	0.00368557	0.00219676	3934/2167/9370/7422/1240/93/153/154/3953/55366/5021	11
GO:2001057	reactive nitrogen species metabolic process	8/451	80/18493	0.000734187	0.00369907	0.00220481	3326/3458/3553/5806/2185/3586/1524/183	8
GO:0014911	positive regulation of smooth muscle cell migration	6/451	45/18493	0.000740383	0.00371651	0.0022152	50507/6352/80031/183/2254/80310	6
GO:0032732	positive regulation of interleukin-1 production	6/451	45/18493	0.000740383	0.00371651	0.0022152	64127/5005/5004/7474/6363/6288	6
GO:0045776	negative regulation of blood pressure	6/451	45/18493	0.000740383	0.00371651	0.0022152	9370/8862/796/7349/153/154	6
GO:0045667	regulation of osteoblast differentiation	10/451	121/18493	0.000764799	0.00383434	0.00228544	3611/8519/374/650/652/654/655/93/2263/3570	10
GO:0010952	positive regulation of peptidase activity	13/451	189/18493	0.000772218	0.00386678	0.00230477	10213/11047/8743/2149/8797/8795/4803/4838/9966/130399/4804/355/637	13
GO:0055123	digestive system development	11/451	143/18493	0.000774541	0.00386891	0.00230604	7474/2255/1910/652/2254/4838/5967/93/2263/55366/5021	11
GO:2001056	positive regulation of cysteine-type endopeptidase activity	11/451	143/18493	0.000774541	0.00386891	0.00230604	8743/2149/8797/8795/4803/4838/9966/130399/4804/355/637	11
GO:0031960	response to corticosteroid	12/451	166/18493	0.000788935	0.00393117	0.00234315	6285/9370/3586/9353/374/654/3557/6781/7349/114131/2908/6755	12
GO:0045619	regulation of lymphocyte differentiation	12/451	166/18493	0.000788935	0.00393117	0.00234315	3458/11005/7292/6363/695/3635/652/51561/3624/8744/8808/1493	12
GO:0002286	T cell activation involved in immune response	9/451	101/18493	0.000810861	0.00401669	0.00239412	911/3458/2150/6556/7292/6363/51561/5734/3683	9
GO:0015837	amine transport	9/451	101/18493	0.000810861	0.00401669	0.00239412	6387/366/183/1113/26281/2668/7349/7432/5021	9
GO:0001710	mesodermal cell fate commitment	4/451	18/18493	0.000813981	0.00401669	0.00239412	652/22943/4838/2260	4
GO:0002544	chronic inflammatory response	4/451	18/18493	0.000813981	0.00401669	0.00239412	10563/6352/6356/3586	4
GO:0007250	activation of NF-kappaB-inducing kinase activity	4/451	18/18493	0.000813981	0.00401669	0.00239412	7098/8797/8795/9966	4
GO:0051023	regulation of immunoglobulin secretion	4/451	18/18493	0.000813981	0.00401669	0.00239412	5950/959/7292/933	4
GO:0051818	disruption of cells of other organism involved in symbiotic interaction	4/451	18/18493	0.000813981	0.00401669	0.00239412	6372/5196/1511/2150	4
GO:0090026	positive regulation of monocyte chemotaxis	4/451	18/18493	0.000813981	0.00401669	0.00239412	6387/6278/6352/284340	4
GO:0003205	cardiac chamber development	12/451	167/18493	0.000831721	0.00409927	0.00244334	5950/7474/9353/6092/652/653/655/3084/2263/53834/7010/7049	12
GO:0048806	genitalia development	6/451	46/18493	0.000834167	0.00410183	0.00244487	5950/7474/2255/653/654/55366	6
GO:0043550	regulation of lipid kinase activity	7/451	63/18493	0.000834253	0.00410183	0.00244487	64127/2247/6363/1236/6366/2185/7010	7
GO:0001893	maternal placenta development	5/451	31/18493	0.000849089	0.00415972	0.00247937	3976/4838/6696/6781/8614	5
GO:0003401	axis elongation	5/451	31/18493	0.000849089	0.00415972	0.00247937	7474/2255/374/652/2263	5
GO:0051482	positive regulation of cytosolic calcium ion concentration involved in phospholipase C-activating G protein-coupled signaling pathway	5/451	31/18493	0.000849089	0.00415972	0.00247937	2149/2150/2840/796/185	5
GO:0051208	sequestering of calcium ion	10/451	123/18493	0.000868646	0.00425042	0.00253344	6373/2149/2247/6363/1236/6366/2185/930/5336/5335	10
GO:2001023	regulation of response to drug	9/451	102/18493	0.000870567	0.00425472	0.002536	6387/3586/183/26281/51083/2668/56729/7349/4233	9
GO:0046474	glycerophospholipid biosynthetic process	15/451	241/18493	0.00088616	0.00432574	0.00257833	2247/5294/3635/5336/2255/8817/9965/26281/2252/2254/9365/2260/2263/2264/9971	15
GO:0034764	positive regulation of transmembrane transport	13/451	192/18493	0.000893532	0.0043565	0.00259667	1520/3306/6373/9370/2149/930/5336/1908/183/9965/51083/154/5335	13
GO:0045927	positive regulation of growth	16/451	267/18493	0.000906224	0.00441311	0.0026304	58191/6387/1382/7422/2247/3611/2185/2254/4803/5967/7349/2260/2263/2690/7049/51330	16
GO:0050795	regulation of behavior	7/451	64/18493	0.000917386	0.00445151	0.00265329	5179/5730/1437/10022/56729/7349/3953	7
GO:0060038	cardiac muscle cell proliferation	7/451	64/18493	0.000917386	0.00445151	0.00265329	5950/2247/26281/2254/2260/2263/7049	7
GO:0072577	endothelial cell apoptotic process	7/451	64/18493	0.000917386	0.00445151	0.00265329	2243/959/3586/7857/284/7010/5335	7
GO:0035107	appendage morphogenesis	11/451	146/18493	0.000919705	0.00445216	0.00265368	1382/7474/64327/2255/5362/652/655/22943/2254/2260/2263	11
GO:0035108	limb morphogenesis	11/451	146/18493	0.000919705	0.00445216	0.00265368	1382/7474/64327/2255/5362/652/655/22943/2254/2260/2263	11
GO:0002067	glandular epithelial cell differentiation	6/451	47/18493	0.000936849	0.00452977	0.00269994	7474/650/652/653/654/2263	6
GO:0046486	glycerolipid metabolic process	23/451	459/18493	0.000951559	0.00459545	0.00273909	2169/2167/2247/5294/930/3635/5336/2255/2069/8817/9965/26281/2252/2254/4254/9365/3084/1436/2260/2263/2264/4233/9971	23
GO:0007259	JAK-STAT cascade	11/451	147/18493	0.000972824	0.00469258	0.00279698	3458/2149/6352/183/1437/51561/3976/5008/1436/2690/3570	11
GO:0003158	endothelium development	10/451	125/18493	0.0009838	0.00473992	0.0028252	3553/2150/652/654/3084/5764/6781/93/94/4233	10
GO:0043114	regulation of vascular permeability	5/451	32/18493	0.000986399	0.00474683	0.00282932	9353/7349/284/4881/7010	5
GO:0001991	regulation of systemic arterial blood pressure by circulatory renin-angiotensin	4/451	19/18493	0.00101132	0.00483254	0.0028804	1511/2149/2150/1215	4
GO:0010738	regulation of protein kinase A signaling	4/451	19/18493	0.00101132	0.00483254	0.0028804	9370/4282/154/4157	4
GO:0034104	negative regulation of tissue remodeling	4/451	19/18493	0.00101132	0.00483254	0.0028804	3635/183/796/4982	4
GO:0051546	keratinocyte migration	4/451	19/18493	0.00101132	0.00483254	0.0028804	4318/2255/56413/2252	4
GO:0072111	cell proliferation involved in kidney development	4/451	19/18493	0.00101132	0.00483254	0.0028804	650/652/655/80310	4
GO:0090190	positive regulation of branching involved in ureteric bud morphogenesis	4/451	19/18493	0.00101132	0.00483254	0.0028804	7422/183/2668/55366	4
GO:0034767	positive regulation of ion transmembrane transport	11/451	148/18493	0.00102845	0.00490864	0.00292576	1520/3306/6373/2149/930/5336/1908/183/51083/154/5335	11
GO:0035265	organ growth	13/451	195/18493	0.00103044	0.00491237	0.00292798	5950/2247/2255/183/26281/2252/2254/6781/93/2260/2263/3953/7049	13
GO:0061383	trabecula morphogenesis	6/451	48/18493	0.00104898	0.00499492	0.00297719	5950/653/655/3084/7010/7049	6
GO:0051495	positive regulation of cytoskeleton organization	14/451	220/18493	0.00105261	0.00500634	0.002984	50507/2150/5987/10344/1236/6366/6356/6369/2185/5881/55558/1440/4233/7010	14
GO:0051961	negative regulation of nervous system development	17/451	298/18493	0.0010919	0.00518714	0.00309176	3553/7474/223117/6405/56920/57556/80031/9353/1910/55558/6092/655/3084/5764/6696/4804/7068	17
GO:2000243	positive regulation of reproductive process	7/451	66/18493	0.00110316	0.00523455	0.00312002	7474/1910/3624/3625/56729/7432/5021	7
GO:0032355	response to estradiol	10/451	127/18493	0.00111117	0.00526644	0.00313903	5179/3586/2255/183/374/655/5764/7349/5021/6751	10
GO:0001914	regulation of T cell mediated cytotoxicity	5/451	33/18493	0.00113953	0.00536964	0.00320054	909/910/911/912/51561	5
GO:0003203	endocardial cushion morphogenesis	5/451	33/18493	0.00113953	0.00536964	0.00320054	6092/650/653/655/94	5
GO:0003338	metanephros morphogenesis	5/451	33/18493	0.00113953	0.00536964	0.00320054	2255/652/2668/3976/55366	5
GO:0033028	myeloid cell apoptotic process	5/451	33/18493	0.00113953	0.00536964	0.00320054	64127/9370/6352/4282/4254	5
GO:0045730	respiratory burst	5/451	33/18493	0.00113953	0.00536964	0.00320054	3929/6556/5294/3493/3494	5
GO:1990845	adaptive thermogenesis	11/451	150/18493	0.0011476	0.00540143	0.00321948	3934/2167/9370/7422/1240/93/153/154/3953/55366/5021	11
GO:0035272	exocrine system development	6/451	49/18493	0.00117114	0.00549948	0.00327793	2255/5361/655/2252/2260/2263	6
GO:0048546	digestive tract morphogenesis	6/451	49/18493	0.00117114	0.00549948	0.00327793	7474/2255/652/4838/93/2263	6
GO:0030177	positive regulation of Wnt signaling pathway	10/451	128/18493	0.00117973	0.00553273	0.00329775	7474/3611/2255/650/22943/2254/2263/55366/8549/59352	10
GO:0045637	regulation of myeloid cell differentiation	15/451	248/18493	0.00118229	0.00553273	0.00329775	3458/5196/7098/9370/8600/3605/2185/3635/5579/1437/1440/51561/3624/4254/3976	15
GO:0048872	homeostasis of number of cells	15/451	248/18493	0.00118229	0.00553273	0.00329775	6372/7422/2149/3162/1236/4282/5881/3635/652/3624/4254/55366/7049/115650/608	15
GO:1903725	regulation of phospholipid metabolic process	8/451	86/18493	0.00118406	0.00553466	0.0032989	64127/2247/6363/1236/6366/2185/9971/7010	8
GO:0008360	regulation of cell shape	11/451	151/18493	0.00121131	0.00564264	0.00336326	6357/6285/7422/6356/6369/2185/5361/5362/55558/5764/1436	11
GO:0014074	response to purine-containing compound	11/451	151/18493	0.00121131	0.00564264	0.00336326	5179/3553/50507/9370/5294/366/2185/374/6781/7425/7010	11
GO:0097696	STAT cascade	11/451	151/18493	0.00121131	0.00564264	0.00336326	3458/2149/6352/183/1437/51561/3976/5008/1436/2690/3570	11
GO:0018209	peptidyl-serine modification	17/451	301/18493	0.00121725	0.00566385	0.0033759	3326/3458/7422/7474/3611/4282/5579/1440/22943/2641/3589/3976/5008/6997/7349/284/5582	17
GO:0003323	type B pancreatic cell development	4/451	20/18493	0.00124	0.00574345	0.00342335	7474/652/653/654	4
GO:0033630	positive regulation of cell adhesion mediated by integrin	4/451	20/18493	0.00124	0.00574345	0.00342335	10563/6352/6366/5881	4
GO:0046697	decidualization	4/451	20/18493	0.00124	0.00574345	0.00342335	3976/6696/6781/8614	4
GO:0060039	pericardium development	4/451	20/18493	0.00124	0.00574345	0.00342335	7474/650/653/655	4
GO:0032273	positive regulation of protein polymerization	10/451	129/18493	0.00125171	0.00579112	0.00345176	5987/10344/1236/6366/6356/6369/2185/5881/1440/4233	10
GO:0042119	neutrophil activation	24/451	498/18493	0.00126579	0.00584961	0.00348662	1520/3310/3326/10213/5473/6372/2919/3934/6286/6278/6282/4318/5328/5005/5004/1511/6352/2150/6556/5806/4282/4973/56729/3683	24
GO:0042475	odontogenesis of dentin-containing tooth	8/451	87/18493	0.00127676	0.00587229	0.00350014	2255/265/650/652/655/3714/4982/93	8
GO:1904705	regulation of vascular smooth muscle cell proliferation	8/451	87/18493	0.00127676	0.00587229	0.00350014	4318/9370/2247/3162/3586/183/8862/2254	8
GO:1990874	vascular smooth muscle cell proliferation	8/451	87/18493	0.00127676	0.00587229	0.00350014	4318/9370/2247/3162/3586/183/8862/2254	8
GO:0030168	platelet activation	11/451	152/18493	0.0012779	0.00587229	0.00350014	5196/2149/1465/2243/3611/959/5294/5336/5579/6288/5582	11
GO:1905952	regulation of lipid localization	11/451	152/18493	0.0012779	0.00587229	0.00350014	3553/9370/8600/4282/183/654/51083/56729/6696/7349/185	11
GO:0060425	lung morphogenesis	6/451	50/18493	0.00130389	0.00597823	0.00356329	2255/652/2252/3976/4838/2263	6
GO:2001238	positive regulation of extrinsic apoptotic signaling pathway	6/451	50/18493	0.00130389	0.00597823	0.00356329	8743/183/3624/8742/51330/637	6
GO:0030224	monocyte differentiation	5/451	34/18493	0.00130958	0.00599085	0.0035708	7422/3635/652/1437/1436	5
GO:1903131	mononuclear cell differentiation	5/451	34/18493	0.00130958	0.00599085	0.0035708	7422/3635/652/1437/1436	5
GO:0045995	regulation of embryonic development	10/451	130/18493	0.00132723	0.00606479	0.00361488	9370/7474/3586/652/655/22943/2668/3557/4838/2260	10
GO:0032956	regulation of actin cytoskeleton organization	18/451	331/18493	0.0013556	0.00618747	0.003688	6387/50507/2150/3611/5987/10344/1236/6366/6356/6369/2185/5881/9353/1440/1436/4233/5734/7010	18
GO:0015844	monoamine transport	8/451	88/18493	0.00137515	0.00626972	0.00373702	6387/183/1113/26281/2668/7349/7432/5021	8
GO:0003279	cardiac septum development	9/451	109/18493	0.001396	0.00635766	0.00378944	7474/9353/6092/652/653/655/2263/53834/7049	9
GO:0050768	negative regulation of neurogenesis	16/451	279/18493	0.0014339	0.00652298	0.00388798	3553/7474/223117/6405/56920/57556/80031/9353/1910/55558/655/3084/5764/6696/4804/7068	16
GO:0040014	regulation of multicellular organism growth	7/451	69/18493	0.00143578	0.00652423	0.00388873	9518/8614/153/154/2263/2690/1019	7
GO:0008064	regulation of actin polymerization or depolymerization	12/451	178/18493	0.00144444	0.00655626	0.00390782	6387/2150/5987/10344/1236/6366/6356/6369/2185/5881/9353/1440	12
GO:0048260	positive regulation of receptor-mediated endocytosis	6/451	51/18493	0.00144783	0.00656436	0.00391265	7422/6363/6366/5336/8862/284	6
GO:0001656	metanephros development	8/451	89/18493	0.00147947	0.00670037	0.00399371	9370/2255/6092/652/655/2668/3976/55366	8
GO:0097553	calcium ion transmembrane import into cytosol	10/451	132/18493	0.0014894	0.00672258	0.00400695	6373/2149/2247/6363/1236/6366/2185/930/5336/5335	10
GO:0051954	positive regulation of amine transport	5/451	35/18493	0.00149764	0.00672258	0.00400695	6387/183/2668/7432/5021	5
GO:0060428	lung epithelium development	5/451	35/18493	0.00149764	0.00672258	0.00400695	2255/652/2252/2263/7068	5
GO:0110111	negative regulation of animal organ morphogenesis	5/451	35/18493	0.00149764	0.00672258	0.00400695	7474/652/655/4982/7068	5
GO:0002861	regulation of inflammatory response to antigenic stimulus	4/451	21/18493	0.00150252	0.00672258	0.00400695	1236/3586/695/2840	4
GO:0014821	phasic smooth muscle contraction	4/451	21/18493	0.00150252	0.00672258	0.00400695	1907/1908/1910/2668	4
GO:0019883	antigen processing and presentation of endogenous antigen	4/451	21/18493	0.00150252	0.00672258	0.00400695	909/910/911/912	4
GO:0035813	regulation of renal sodium excretion	4/451	21/18493	0.00150252	0.00672258	0.00400695	1910/183/185/4881	4
GO:0045649	regulation of macrophage differentiation	4/451	21/18493	0.00150252	0.00672258	0.00400695	5196/9370/3624/3976	4
GO:0048305	immunoglobulin secretion	4/451	21/18493	0.00150252	0.00672258	0.00400695	5950/959/7292/933	4
GO:0060713	labyrinthine layer morphogenesis	4/451	21/18493	0.00150252	0.00672258	0.00400695	3586/653/655/2263	4
GO:0030832	regulation of actin filament length	12/451	179/18493	0.00151498	0.00672696	0.00400956	6387/2150/5987/10344/1236/6366/6356/6369/2185/5881/9353/1440	12
GO:0001768	establishment of T cell polarity	3/451	10/18493	0.00152165	0.00672696	0.00400956	6363/1236/6366	3
GO:0014820	tonic smooth muscle contraction	3/451	10/18493	0.00152165	0.00672696	0.00400956	1907/1909/183	3
GO:0032306	regulation of prostaglandin secretion	3/451	10/18493	0.00152165	0.00672696	0.00400956	3553/8600/4282	3
GO:0032308	positive regulation of prostaglandin secretion	3/451	10/18493	0.00152165	0.00672696	0.00400956	3553/8600/4282	3
GO:0042756	drinking behavior	3/451	10/18493	0.00152165	0.00672696	0.00400956	183/8862/7349	3
GO:0043084	penile erection	3/451	10/18493	0.00152165	0.00672696	0.00400956	1910/7432/5021	3
GO:0045073	regulation of chemokine biosynthetic process	3/451	10/18493	0.00152165	0.00672696	0.00400956	7098/7474/3162	3
GO:0046886	positive regulation of hormone biosynthetic process	3/451	10/18493	0.00152165	0.00672696	0.00400956	3458/3553/654	3
GO:0070942	neutrophil mediated cytotoxicity	3/451	10/18493	0.00152165	0.00672696	0.00400956	6372/1511/2150	3
GO:0090594	inflammatory response to wounding	3/451	10/18493	0.00152165	0.00672696	0.00400956	2149/3552/3162	3
GO:0009612	response to mechanical stimulus	13/451	204/18493	0.00155049	0.00684699	0.00408111	6387/3553/7098/51284/8797/8795/2185/183/654/56729/7349/5734/355	13
GO:0002065	columnar/cuboidal epithelial cell differentiation	9/451	111/18493	0.00158562	0.00699459	0.00416908	7474/650/652/653/654/3714/4838/2260/2263	9
GO:0071320	cellular response to cAMP	6/451	52/18493	0.00160357	0.00706611	0.00421171	5179/50507/9370/5294/366/6781	6
GO:0046661	male sex differentiation	11/451	157/18493	0.00165756	0.00729614	0.00434881	7098/8743/7474/2255/268/653/654/2254/3624/4254/55366	11
GO:0061180	mammary gland epithelium development	7/451	71/18493	0.00169773	0.00745697	0.00444468	7474/8600/6356/2255/374/1436/2263	7
GO:0010742	macrophage derived foam cell differentiation	5/451	36/18493	0.00170484	0.00745697	0.00444468	5196/9370/183/1437/185	5
GO:0090077	foam cell differentiation	5/451	36/18493	0.00170484	0.00745697	0.00444468	5196/9370/183/1437/185	5
GO:0090279	regulation of calcium ion import	5/451	36/18493	0.00170484	0.00745697	0.00444468	6387/5987/2641/6781/7349	5
GO:0048010	vascular endothelial growth factor receptor signaling pathway	8/451	91/18493	0.00170691	0.00745697	0.00444468	3553/7422/2185/5579/2255/8817/2254/5228	8
GO:0048525	negative regulation of viral process	8/451	91/18493	0.00170691	0.00745697	0.00444468	8638/6041/6352/200315/5987/5806/91543/8519	8
GO:0050810	regulation of steroid biosynthetic process	8/451	91/18493	0.00170691	0.00745697	0.00444468	3458/3553/650/653/654/9965/2264/9971	8
GO:0045071	negative regulation of viral genome replication	6/451	53/18493	0.00177172	0.00773183	0.00460851	8638/6041/6352/200315/91543/8519	6
GO:0030539	male genitalia development	4/451	22/18493	0.00180138	0.00781109	0.00465575	2255/653/654/55366	4
GO:0034123	positive regulation of toll-like receptor signaling pathway	4/451	22/18493	0.00180138	0.00781109	0.00465575	3929/7098/2150/91543	4
GO:0035812	renal sodium excretion	4/451	22/18493	0.00180138	0.00781109	0.00465575	1910/183/185/4881	4
GO:0061213	positive regulation of mesonephros development	4/451	22/18493	0.00180138	0.00781109	0.00465575	7422/183/2668/55366	4
GO:1903429	regulation of cell maturation	4/451	22/18493	0.00180138	0.00781109	0.00465575	5047/5881/1910/51083	4
GO:1904467	regulation of tumor necrosis factor secretion	4/451	22/18493	0.00180138	0.00781109	0.00465575	5005/5004/7474/9971	4
GO:0031334	positive regulation of protein complex assembly	15/451	259/18493	0.00181384	0.00785676	0.00468297	3458/10563/7422/5987/10344/1236/6366/6356/6369/2185/5881/1437/1440/4233/637	15
GO:0003281	ventricular septum development	7/451	72/18493	0.00184189	0.00796981	0.00475036	7474/9353/6092/652/2263/53834/7049	7
GO:0110053	regulation of actin filament organization	15/451	260/18493	0.00188309	0.00813942	0.00485145	6387/50507/2150/5987/10344/1236/6366/6356/6369/2185/5881/9353/1440/4233/5734	15
GO:0010810	regulation of cell-substrate adhesion	13/451	209/18493	0.00192301	0.00829439	0.00494382	4321/5328/7422/2243/56477/3611/1236/6366/2185/5881/5764/94/7010	13
GO:0043281	regulation of cysteine-type endopeptidase activity involved in apoptotic process	13/451	209/18493	0.00192301	0.00829439	0.00494382	4318/8743/7422/2149/8797/8795/4803/4838/9966/130399/4804/355/637	13
GO:0007618	mating	5/451	37/18493	0.0019323	0.00830809	0.00495198	1910/7432/4543/5021/7068	5
GO:0060045	positive regulation of cardiac muscle cell proliferation	5/451	37/18493	0.0019323	0.00830809	0.00495198	2247/2254/2260/2263/7049	5
GO:1902893	regulation of pri-miRNA transcription by RNA polymerase II	5/451	37/18493	0.0019323	0.00830809	0.00495198	3586/8862/650/652/4804	5
GO:0061098	positive regulation of protein tyrosine kinase activity	6/451	54/18493	0.0019529	0.00838781	0.0049995	50507/6352/183/2069/3084/1436	6
GO:2000377	regulation of reactive oxygen species metabolic process	12/451	185/18493	0.0020004	0.00858279	0.00511571	3326/3458/3553/50507/2150/5806/2185/3586/1524/183/655/185	12
GO:1903409	reactive oxygen species biosynthetic process	9/451	115/18493	0.00202677	0.00867817	0.00517257	3326/3458/3553/50507/5806/2185/3586/1524/183	9
GO:0001767	establishment of lymphocyte polarity	3/451	11/18493	0.00205457	0.00867817	0.00517257	6363/1236/6366	3
GO:0031652	positive regulation of heat generation	3/451	11/18493	0.00205457	0.00867817	0.00517257	3553/8600/8862	3
GO:0034115	negative regulation of heterotypic cell-cell adhesion	3/451	11/18493	0.00205457	0.00867817	0.00517257	9370/3586/3557	3
GO:0034309	primary alcohol biosynthetic process	3/451	11/18493	0.00205457	0.00867817	0.00517257	650/653/654	3
GO:0036462	TRAIL-activated apoptotic signaling pathway	3/451	11/18493	0.00205457	0.00867817	0.00517257	8797/8795/8794	3
GO:0042033	chemokine biosynthetic process	3/451	11/18493	0.00205457	0.00867817	0.00517257	7098/7474/3162	3
GO:0045217	cell-cell junction maintenance	3/451	11/18493	0.00205457	0.00867817	0.00517257	2149/2150/1436	3
GO:0045351	type I interferon biosynthetic process	3/451	11/18493	0.00205457	0.00867817	0.00517257	7098/51284/3586	3
GO:0050755	chemokine metabolic process	3/451	11/18493	0.00205457	0.00867817	0.00517257	7098/7474/3162	3
GO:0060174	limb bud formation	3/451	11/18493	0.00205457	0.00867817	0.00517257	2255/5362/2263	3
GO:0070587	regulation of cell-cell adhesion involved in gastrulation	3/451	11/18493	0.00205457	0.00867817	0.00517257	9370/3586/3557	3
GO:0070857	regulation of bile acid biosynthetic process	3/451	11/18493	0.00205457	0.00867817	0.00517257	9965/2264/9971	3
GO:0071281	cellular response to iron ion	3/451	11/18493	0.00205457	0.00867817	0.00517257	7036/3162/654	3
GO:1904995	negative regulation of leukocyte adhesion to vascular endothelial cell	3/451	11/18493	0.00205457	0.00867817	0.00517257	6387/56477/6366	3
GO:0045621	positive regulation of lymphocyte differentiation	8/451	94/18493	0.00209894	0.00883812	0.0052679	3458/7292/6363/695/3635/51561/8744/8808	8
GO:0051952	regulation of amine transport	8/451	94/18493	0.00209894	0.00883812	0.0052679	6387/183/1113/26281/2668/7349/7432/5021	8
GO:1903426	regulation of reactive oxygen species biosynthetic process	8/451	94/18493	0.00209894	0.00883812	0.0052679	3326/3458/3553/5806/2185/3586/1524/183	8
GO:0003071	renal system process involved in regulation of systemic arterial blood pressure	4/451	23/18493	0.00213906	0.00895153	0.0053355	2149/2150/183/185	4
GO:0071157	negative regulation of cell cycle arrest	4/451	23/18493	0.00213906	0.00895153	0.0053355	3326/4282/2255/1019	4
GO:0072215	regulation of metanephros development	4/451	23/18493	0.00213906	0.00895153	0.0053355	9370/652/2668/3976	4
GO:1905564	positive regulation of vascular endothelial cell proliferation	4/451	23/18493	0.00213906	0.00895153	0.0053355	2247/8862/2260/5335	4
GO:1990774	tumor necrosis factor secretion	4/451	23/18493	0.00213906	0.00895153	0.0053355	5005/5004/7474/9971	4
GO:2000778	positive regulation of interleukin-6 secretion	4/451	23/18493	0.00213906	0.00895153	0.0053355	5047/2149/2150/3556	4
GO:0002043	blood vessel endothelial cell proliferation involved in sprouting angiogenesis	6/451	55/18493	0.00214776	0.00896952	0.00534622	7422/3162/652/94/185/4804	6
GO:1903428	positive regulation of reactive oxygen species biosynthetic process	6/451	55/18493	0.00214776	0.00896952	0.00534622	3326/3458/3553/5806/2185/183	6
GO:0022617	extracellular matrix disassembly	7/451	74/18493	0.00215857	0.00899626	0.00536216	1520/4321/4318/2/1511/1215/2264	7
GO:0055021	regulation of cardiac muscle tissue growth	7/451	74/18493	0.00215857	0.00899626	0.00536216	5950/2247/26281/2254/2260/2263/7049	7
GO:0032731	positive regulation of interleukin-1 beta production	5/451	38/18493	0.00218118	0.00908119	0.00541278	64127/5005/5004/7474/6363	5
GO:0030900	forebrain development	19/451	374/18493	0.00220058	0.0091526	0.00545535	6387/7474/5881/2255/9353/55558/6092/650/652/22943/3624/4852/3084/5764/1436/2260/2263/5021/6751	19
GO:0060191	regulation of lipase activity	8/451	95/18493	0.00224427	0.0093248	0.00555799	6352/2247/1909/183/185/2260/2263/5335	8
GO:0002062	chondrocyte differentiation	9/451	117/18493	0.00228135	0.00946923	0.00564407	265/650/652/654/8817/2254/94/2260/5745	9
GO:0070664	negative regulation of leukocyte proliferation	7/451	75/18493	0.00233189	0.00966915	0.00576323	6355/3586/695/3635/652/51083/1493	7
GO:0032970	regulation of actin filament-based process	19/451	376/18493	0.00233554	0.00967447	0.0057664	6387/50507/2150/3611/5987/10344/1236/6366/6356/6369/2185/5881/9353/1440/6781/1436/4233/5734/7010	19
GO:0001704	formation of primary germ layer	9/451	118/18493	0.00241784	0.0100052	0.00596352	4318/7474/652/655/22943/3624/4838/2260/2263	9
GO:2000826	regulation of heart morphogenesis	5/451	39/18493	0.00245261	0.0101388	0.00604315	6092/650/652/655/22943	5
GO:0051145	smooth muscle cell differentiation	7/451	76/18493	0.00251573	0.0103565	0.00617294	7422/2255/1910/652/2069/2254/2263	7
GO:0002092	positive regulation of receptor internalization	4/451	24/18493	0.00251798	0.0103565	0.00617294	7422/5336/8862/284	4
GO:0032925	regulation of activin receptor signaling pathway	4/451	24/18493	0.00251798	0.0103565	0.00617294	2255/2254/4838/93	4
GO:0045672	positive regulation of osteoclast differentiation	4/451	24/18493	0.00251798	0.0103565	0.00617294	3458/8600/3605/51561	4
GO:1900120	regulation of receptor binding	4/451	24/18493	0.00251798	0.0103565	0.00617294	4318/9370/3586/64388	4
GO:0006936	muscle contraction	18/451	351/18493	0.00257275	0.0105711	0.00630085	2149/7169/1674/1241/5294/1907/1908/1909/1910/183/796/1113/2668/6781/7349/10911/154/5021	18
GO:0045576	mast cell activation	6/451	57/18493	0.00258105	0.0105839	0.00630844	10397/3162/5294/695/1113/3598	6
GO:0070228	regulation of lymphocyte apoptotic process	6/451	57/18493	0.00258105	0.0105839	0.00630844	6352/7474/3586/4282/695/652	6
GO:0008016	regulation of heart contraction	13/451	217/18493	0.00267067	0.0108457	0.00646449	1674/5294/1907/1908/183/8862/796/1113/6781/7349/153/4881/7068	13
GO:0045665	negative regulation of neuron differentiation	13/451	217/18493	0.00267067	0.0108457	0.00646449	7474/223117/6405/56920/57556/80031/9353/1910/55558/655/6696/4804/7068	13
GO:0003306	Wnt signaling pathway involved in heart development	3/451	12/18493	0.00269013	0.0108457	0.00646449	7474/650/22943	3
GO:0006705	mineralocorticoid biosynthetic process	3/451	12/18493	0.00269013	0.0108457	0.00646449	650/653/654	3
GO:0008212	mineralocorticoid metabolic process	3/451	12/18493	0.00269013	0.0108457	0.00646449	650/653/654	3
GO:0021889	olfactory bulb interneuron differentiation	3/451	12/18493	0.00269013	0.0108457	0.00646449	7474/9353/6092	3
GO:0030656	regulation of vitamin metabolic process	3/451	12/18493	0.00269013	0.0108457	0.00646449	3458/3553/51293	3
GO:0044650	adhesion of symbiont to host cell	3/451	12/18493	0.00269013	0.0108457	0.00646449	3326/30835/3625	3
GO:0045342	MHC class II biosynthetic process	3/451	12/18493	0.00269013	0.0108457	0.00646449	5196/6556/3586	3
GO:0045779	negative regulation of bone resorption	3/451	12/18493	0.00269013	0.0108457	0.00646449	3635/796/4982	3
GO:0048484	enteric nervous system development	3/451	12/18493	0.00269013	0.0108457	0.00646449	1909/1910/2668	3
GO:0051549	positive regulation of keratinocyte migration	3/451	12/18493	0.00269013	0.0108457	0.00646449	4318/2255/2252	3
GO:0060391	positive regulation of SMAD protein signal transduction	3/451	12/18493	0.00269013	0.0108457	0.00646449	652/654/4838	3
GO:0060442	branching involved in prostate gland morphogenesis	3/451	12/18493	0.00269013	0.0108457	0.00646449	652/655/2263	3
GO:0070493	thrombin-activated receptor signaling pathway	3/451	12/18493	0.00269013	0.0108457	0.00646449	2149/2150/4233	3
GO:0070586	cell-cell adhesion involved in gastrulation	3/451	12/18493	0.00269013	0.0108457	0.00646449	9370/3586/3557	3
GO:1901722	regulation of cell proliferation involved in kidney development	3/451	12/18493	0.00269013	0.0108457	0.00646449	652/655/80310	3
GO:1901343	negative regulation of vasculature development	12/451	192/18493	0.0027207	0.0109581	0.0065315	5196/11005/57556/1524/183/652/655/2254/5764/4804/4881/7010	12
GO:0048286	lung alveolus development	5/451	40/18493	0.00274775	0.0110561	0.00658992	1907/2255/652/3976/2263	5
GO:0002446	neutrophil mediated immunity	23/451	499/18493	0.00278758	0.0112053	0.00667885	1520/3310/3326/10213/5473/6372/2919/3934/6286/6278/6282/4318/5328/5005/5004/1511/2150/6556/5806/4282/4973/56729/3683	23
GO:2000351	regulation of endothelial cell apoptotic process	6/451	58/18493	0.0028208	0.0113277	0.00675178	2243/959/7857/284/7010/5335	6
GO:0051341	regulation of oxidoreductase activity	8/451	99/18493	0.00290623	0.0116592	0.00694941	3458/64127/3553/2185/1907/183/2668/185	8
GO:0002068	glandular epithelial cell development	4/451	25/18493	0.00294057	0.0117507	0.00700395	7474/652/653/654	4
GO:0003309	type B pancreatic cell differentiation	4/451	25/18493	0.00294057	0.0117507	0.00700395	7474/652/653/654	4
GO:0032967	positive regulation of collagen biosynthetic process	4/451	25/18493	0.00294057	0.0117507	0.00700395	2149/265/652/7349	4
GO:0050901	leukocyte tethering or rolling	4/451	25/18493	0.00294057	0.0117507	0.00700395	6387/56477/6366/1524	4
GO:0071496	cellular response to external stimulus	17/451	328/18493	0.0030026	0.0119761	0.0071383	3934/5179/3553/7098/51284/8797/8795/3162/183/654/3625/5764/90226/114131/9971/5734/355	17
GO:0045017	glycerolipid biosynthetic process	15/451	273/18493	0.00300285	0.0119761	0.0071383	2247/5294/3635/5336/2255/8817/9965/26281/2252/2254/9365/2260/2263/2264/9971	15
GO:0072210	metanephric nephron development	5/451	41/18493	0.00306776	0.0122231	0.00728547	9370/652/2668/3976/55366	5
GO:2001235	positive regulation of apoptotic signaling pathway	11/451	170/18493	0.00309024	0.0123006	0.00733169	4318/8743/183/3624/3625/8742/53832/51330/355/3002/637	11
GO:0055017	cardiac muscle tissue growth	8/451	100/18493	0.00309333	0.0123009	0.00733187	5950/2247/183/26281/2254/2260/2263/7049	8
GO:0043536	positive regulation of blood vessel endothelial cell migration	7/451	79/18493	0.00313463	0.012453	0.00742252	7422/2247/3162/8817/284/2260/5335	7
GO:0007160	cell-matrix adhesion	13/451	222/18493	0.00324829	0.0128919	0.00768415	4321/5328/7422/4585/2243/56477/3611/1236/6366/2185/94/7010/3683	13
GO:0060420	regulation of heart growth	7/451	80/18493	0.00336481	0.0132937	0.00792362	5950/2247/26281/2254/2260/2263/7049	7
GO:1902930	regulation of alcohol biosynthetic process	7/451	80/18493	0.00336481	0.0132937	0.00792362	3458/3553/2185/650/653/654/5745	7
GO:0001958	endochondral ossification	4/451	26/18493	0.00340915	0.0132937	0.00792362	652/654/8817/7010	4
GO:0010714	positive regulation of collagen metabolic process	4/451	26/18493	0.00340915	0.0132937	0.00792362	2149/265/652/7349	4
GO:0036075	replacement ossification	4/451	26/18493	0.00340915	0.0132937	0.00792362	652/654/8817/7010	4
GO:0043950	positive regulation of cAMP-mediated signaling	4/451	26/18493	0.00340915	0.0132937	0.00792362	6373/5196/7349/153	4
GO:0045992	negative regulation of embryonic development	4/451	26/18493	0.00340915	0.0132937	0.00792362	7474/652/655/22943	4
GO:0060037	pharyngeal system development	4/451	26/18493	0.00340915	0.0132937	0.00792362	5362/652/653/655	4
GO:0060259	regulation of feeding behavior	4/451	26/18493	0.00340915	0.0132937	0.00792362	10022/56729/7349/3953	4
GO:0060669	embryonic placenta morphogenesis	4/451	26/18493	0.00340915	0.0132937	0.00792362	3586/653/655/2263	4
GO:0072273	metanephric nephron morphogenesis	4/451	26/18493	0.00340915	0.0132937	0.00792362	652/2668/3976/55366	4
GO:0002437	inflammatory response to antigenic stimulus	5/451	42/18493	0.00341379	0.0132937	0.00792362	1236/3586/695/10800/2840	5
GO:0010863	positive regulation of phospholipase C activity	5/451	42/18493	0.00341379	0.0132937	0.00792362	2247/1909/183/2260/5335	5
GO:0001771	immunological synapse formation	3/451	13/18493	0.00343431	0.0132937	0.00792362	6363/1236/6366	3
GO:0001867	complement activation, lectin pathway	3/451	13/18493	0.00343431	0.0132937	0.00792362	10584/2/5648	3
GO:0003337	mesenchymal to epithelial transition involved in metanephros morphogenesis	3/451	13/18493	0.00343431	0.0132937	0.00792362	652/2668/3976	3
GO:0007171	activation of transmembrane receptor protein tyrosine kinase activity	3/451	13/18493	0.00343431	0.0132937	0.00792362	3084/154/284	3
GO:0007494	midgut development	3/451	13/18493	0.00343431	0.0132937	0.00792362	7474/1910/5967	3
GO:0010566	regulation of ketone biosynthetic process	3/451	13/18493	0.00343431	0.0132937	0.00792362	650/653/654	3
GO:0031274	positive regulation of pseudopodium assembly	3/451	13/18493	0.00343431	0.0132937	0.00792362	2150/1236/6366	3
GO:0032310	prostaglandin secretion	3/451	13/18493	0.00343431	0.0132937	0.00792362	3553/8600/4282	3
GO:0032725	positive regulation of granulocyte macrophage colony-stimulating factor production	3/451	13/18493	0.00343431	0.0132937	0.00792362	3553/5047/51561	3
GO:0042659	regulation of cell fate specification	3/451	13/18493	0.00343431	0.0132937	0.00792362	2247/22943/2260	3
GO:0044130	negative regulation of growth of symbiont in host	3/451	13/18493	0.00343431	0.0132937	0.00792362	3929/1511/3586	3
GO:0072109	glomerular mesangium development	3/451	13/18493	0.00343431	0.0132937	0.00792362	652/655/80310	3
GO:1904251	regulation of bile acid metabolic process	3/451	13/18493	0.00343431	0.0132937	0.00792362	9965/2264/9971	3
GO:0010977	negative regulation of neuron projection development	10/451	148/18493	0.00345072	0.0133445	0.00795393	7474/223117/6405/56920/57556/80031/9353/55558/6696/4804	10
GO:0019233	sensory perception of pain	8/451	102/18493	0.00349555	0.0134923	0.008042	6387/5179/2149/3586/1910/796/7432/4157	8
GO:0042136	neurotransmitter biosynthetic process	8/451	102/18493	0.00349555	0.0134923	0.008042	3326/3458/3553/5806/2185/3586/1524/183	8
GO:0000302	response to reactive oxygen species	13/451	224/18493	0.00350609	0.0135202	0.00805861	3934/6278/4318/3162/6363/1236/2185/3586/695/374/655/80310/4233	13
GO:1901617	organic hydroxy compound biosynthetic process	14/451	251/18493	0.00356757	0.0137443	0.00819218	3458/3553/7474/2247/2185/5336/650/653/654/9965/2264/4157/9971/5745	14
GO:0007596	blood coagulation	17/451	334/18493	0.00360792	0.0138866	0.00827701	10544/5196/3053/2/5328/2149/1465/2243/2150/3827/3611/959/5294/5336/5579/6288/5582	17
GO:0060402	calcium ion transport into cytosol	10/451	149/18493	0.0036208	0.013923	0.00829871	6373/2149/2247/6363/1236/6366/2185/930/5336/5335	10
GO:0031348	negative regulation of defense response	12/451	199/18493	0.00363897	0.013959	0.00832016	4321/2/9370/11005/3586/284340/6288/2840/7850/9971/5734/7010	12
GO:0006968	cellular defense response	6/451	61/18493	0.00364043	0.013959	0.00832016	3805/3929/2185/930/1524/8808	6
GO:0046635	positive regulation of alpha-beta T cell activation	6/451	61/18493	0.00364043	0.013959	0.00832016	3458/7292/6363/10148/51561/3570	6
GO:0003015	heart process	14/451	252/18493	0.00369589	0.0141583	0.00843898	50507/1674/5294/1907/1908/183/8862/796/1113/6781/7349/153/4881/7068	14
GO:0014009	glial cell proliferation	5/451	43/18493	0.003787	0.0144856	0.00863403	5179/3553/2185/374/5764	5
GO:1902905	positive regulation of supramolecular fiber organization	12/451	200/18493	0.00378842	0.0144856	0.00863403	50507/2150/5987/10344/1236/6366/6356/6369/2185/5881/1440/4233	12
GO:0019882	antigen processing and presentation	11/451	175/18493	0.00385433	0.0146825	0.0087514	909/910/911/912/1520/30835/64127/6556/6363/1236/6366	11
GO:0021953	central nervous system neuron differentiation	11/451	175/18493	0.00385433	0.0146825	0.0087514	3326/7474/5881/9353/55558/6092/22943/3624/4852/1436/2263	11
GO:0048736	appendage development	11/451	175/18493	0.00385433	0.0146825	0.0087514	1382/7474/64327/2255/5362/652/655/22943/2254/2260/2263	11
GO:0060173	limb development	11/451	175/18493	0.00385433	0.0146825	0.0087514	1382/7474/64327/2255/5362/652/655/22943/2254/2260/2263	11
GO:0010575	positive regulation of vascular endothelial growth factor production	4/451	27/18493	0.00392603	0.014886	0.00887273	3553/3552/284340/4838	4
GO:0035883	enteroendocrine cell differentiation	4/451	27/18493	0.00392603	0.014886	0.00887273	7474/652/653/654	4
GO:0035902	response to immobilization stress	4/451	27/18493	0.00392603	0.014886	0.00887273	2185/51083/5967/114131	4
GO:0042481	regulation of odontogenesis	4/451	27/18493	0.00392603	0.014886	0.00887273	265/650/652/4982	4
GO:1902895	positive regulation of pri-miRNA transcription by RNA polymerase II	4/451	27/18493	0.00392603	0.014886	0.00887273	3586/8862/650/4804	4
GO:0006879	cellular iron ion homeostasis	6/451	62/18493	0.00394935	0.0149467	0.00890887	3934/51310/7036/6556/3162/654	6
GO:0032623	interleukin-2 production	6/451	62/18493	0.00394935	0.0149467	0.00890887	3553/6556/5987/3552/3556/9971	6
GO:0031589	cell-substrate adhesion	17/451	338/18493	0.00406495	0.0153699	0.00916113	4321/5328/7422/4585/2243/56477/3611/1236/6366/2185/5881/5764/94/284/7010/51330/3683	17
GO:0043523	regulation of neuron apoptotic process	12/451	202/18493	0.00410216	0.0154962	0.00923642	3326/2149/3611/3162/2185/1524/26281/2668/4803/284/1271/5582	12
GO:0035270	endocrine system development	9/451	128/18493	0.00417038	0.015735	0.00937878	7474/2255/650/652/653/654/7038/3570/7068	9
GO:0007599	hemostasis	17/451	339/18493	0.00418637	0.015735	0.00937878	10544/5196/3053/2/5328/2149/1465/2243/2150/3827/3611/959/5294/5336/5579/6288/5582	17
GO:0001974	blood vessel remodeling	5/451	44/18493	0.00418855	0.015735	0.00937878	2255/183/3976/93/94	5
GO:0043303	mast cell degranulation	5/451	44/18493	0.00418855	0.015735	0.00937878	3162/5294/695/1113/3598	5
GO:0061614	pri-miRNA transcription by RNA polymerase II	5/451	44/18493	0.00418855	0.015735	0.00937878	3586/8862/650/652/4804	5
GO:1900274	regulation of phospholipase C activity	5/451	44/18493	0.00418855	0.015735	0.00937878	2247/1909/183/2260/5335	5
GO:0002637	regulation of immunoglobulin production	6/451	63/18493	0.00427726	0.0158767	0.00946322	5950/959/7292/3586/933/3598	6
GO:0003128	heart field specification	3/451	14/18493	0.00429248	0.0158767	0.00946322	6092/652/22943	3
GO:0007501	mesodermal cell fate specification	3/451	14/18493	0.00429248	0.0158767	0.00946322	22943/4838/2260	3
GO:0010759	positive regulation of macrophage chemotaxis	3/451	14/18493	0.00429248	0.0158767	0.00946322	6352/284340/1240	3
GO:0031272	regulation of pseudopodium assembly	3/451	14/18493	0.00429248	0.0158767	0.00946322	2150/1236/6366	3
GO:0032352	positive regulation of hormone metabolic process	3/451	14/18493	0.00429248	0.0158767	0.00946322	3458/3553/654	3
GO:0034331	cell junction maintenance	3/451	14/18493	0.00429248	0.0158767	0.00946322	2149/2150/1436	3
GO:0035815	positive regulation of renal sodium excretion	3/451	14/18493	0.00429248	0.0158767	0.00946322	1910/183/4881	3
GO:0044126	regulation of growth of symbiont in host	3/451	14/18493	0.00429248	0.0158767	0.00946322	3929/1511/3586	3
GO:0044146	negative regulation of growth of symbiont involved in interaction with host	3/451	14/18493	0.00429248	0.0158767	0.00946322	3929/1511/3586	3
GO:0046851	negative regulation of bone remodeling	3/451	14/18493	0.00429248	0.0158767	0.00946322	3635/796/4982	3
GO:0051547	regulation of keratinocyte migration	3/451	14/18493	0.00429248	0.0158767	0.00946322	4318/2255/2252	3
GO:0051709	regulation of killing of cells of other organism	3/451	14/18493	0.00429248	0.0158767	0.00946322	3458/6372/2150	3
GO:0060263	regulation of respiratory burst	3/451	14/18493	0.00429248	0.0158767	0.00946322	3929/3493/3494	3
GO:0072216	positive regulation of metanephros development	3/451	14/18493	0.00429248	0.0158767	0.00946322	9370/2668/3976	3
GO:0090036	regulation of protein kinase C signaling	3/451	14/18493	0.00429248	0.0158767	0.00946322	7422/7474/4157	3
GO:1904469	positive regulation of tumor necrosis factor secretion	3/451	14/18493	0.00429248	0.0158767	0.00946322	5005/5004/7474	3
GO:0050817	coagulation	17/451	340/18493	0.00431075	0.0159298	0.00949487	10544/5196/3053/2/5328/2149/1465/2243/2150/3827/3611/959/5294/5336/5579/6288/5582	17
GO:0008654	phospholipid biosynthetic process	15/451	284/18493	0.00433461	0.0160035	0.00953878	2247/5294/3635/5336/2255/8817/9965/26281/2252/2254/9365/2260/2263/2264/9971	15
GO:0042446	hormone biosynthetic process	7/451	84/18493	0.00441658	0.0162914	0.00971037	3458/3553/650/653/654/8614/7038	7
GO:0002026	regulation of the force of heart contraction	4/451	28/18493	0.00449344	0.016441	0.00979955	1907/8862/1113/153	4
GO:0010894	negative regulation of steroid biosynthetic process	4/451	28/18493	0.00449344	0.016441	0.00979955	650/653/9965/9971	4
GO:0032647	regulation of interferon-alpha production	4/451	28/18493	0.00449344	0.016441	0.00979955	4321/7098/51284/3586	4
GO:0032692	negative regulation of interleukin-1 production	4/451	28/18493	0.00449344	0.016441	0.00979955	3586/1524/7850/9971	4
GO:0032958	inositol phosphate biosynthetic process	4/451	28/18493	0.00449344	0.016441	0.00979955	2247/2185/5336/5745	4
GO:0048265	response to pain	4/451	28/18493	0.00449344	0.016441	0.00979955	1910/796/7349/5582	4
GO:0060338	regulation of type I interferon-mediated signaling pathway	4/451	28/18493	0.00449344	0.016441	0.00979955	3326/4321/6041/7474	4
GO:0061082	myeloid leukocyte cytokine production	4/451	28/18493	0.00449344	0.016441	0.00979955	7474/3162/4282/1113	4
GO:1902932	positive regulation of alcohol biosynthetic process	4/451	28/18493	0.00449344	0.016441	0.00979955	3458/3553/654/5745	4
GO:0031345	negative regulation of cell projection organization	11/451	179/18493	0.00456837	0.0167002	0.00995402	7474/6366/223117/6405/56920/57556/80031/9353/55558/6696/4804	11
GO:0019814	immunoglobulin complex	50/455	76/19659	9.8e-64	2.83e-61	2.63e-61	973/974/3493/3494/3497/3500/3502/3503/3507/28468/28466/28464/28461/28455/28457/28454/28450/28449/28448/28445/28444/28442/28439/28434/28426/28424/28423/28420/28414/28412/28452/28410/28409/28408/28400/28396/28395/28394/28401/28392/28391/28388/28385/3514/28912/3538/3539/3542/28834/28526	50
GO:0042571	immunoglobulin complex, circulating	48/455	72/19659	1.23e-61	1.77e-59	1.65e-59	3493/3494/3497/3500/3502/3503/3507/28468/28466/28464/28461/28455/28457/28454/28450/28449/28448/28445/28444/28442/28439/28434/28426/28424/28423/28420/28414/28412/28452/28410/28409/28408/28400/28396/28395/28394/28401/28392/28391/28388/28385/3514/28912/3538/3539/3542/28834/28526	48
GO:0009897	external side of plasma membrane	72/455	359/19659	1.36e-46	1.31e-44	1.22e-44	30835/6387/2826/7036/2243/959/1236/1237/973/974/930/3493/3494/3497/3500/3502/3503/3507/28468/28466/28464/28461/28455/28457/28454/28450/28449/28448/28445/28444/28442/28439/28434/28426/28424/28423/28420/28414/28412/28452/28410/28409/28408/28400/28396/28395/28394/28401/28392/28391/28388/28385/3514/3538/3539/3542/28834/1524/2829/10148/1271/2690/3598/3570/3953/3977/7049/115650/3604/2214/1493/28526	72
GO:0072562	blood microparticle	33/455	147/19659	2.34e-23	1.69e-21	1.57e-21	3306/3310/2/5005/5004/2243/3827/3493/3494/3500/3502/3503/3507/28449/28442/28452/3514/28937/28930/28299/28903/28896/28919/28883/28913/28912/28876/28908/3538/3539/28822/28793/183	33
GO:0043235	receptor complex	37/455	396/19659	6.03e-13	3.49e-11	3.24e-11	3326/51284/7036/2185/4973/973/974/1380/5361/5362/55558/650/10148/130399/93/94/154/1271/1436/1439/2260/2263/2264/2690/3598/3570/3953/3977/4233/4543/4881/4306/5745/7010/7049/7433/3683	37
GO:0031012	extracellular matrix	32/455	490/19659	1.51e-07	7.29e-06	6.77e-06	563/1520/5196/4321/6278/81035/4318/2/5005/5004/1511/7098/9370/7422/4585/7474/2243/3827/5806/1215/2255/265/655/2254/4053/8425/4693/4969/5764/4982/2263/7049	32
GO:0060205	cytoplasmic vesicle lumen	24/455	338/19659	1.3e-06	4.96e-05	4.61e-05	3310/3326/10213/5473/2919/5196/3934/5179/6286/6278/6282/2/5005/5004/1511/7422/2243/3827/5806/4282/6288/2641/2922/56729	24
GO:0031983	vesicle lumen	24/455	339/19659	1.37e-06	4.96e-05	4.61e-05	3310/3326/10213/5473/2919/5196/3934/5179/6286/6278/6282/2/5005/5004/1511/7422/2243/3827/5806/4282/6288/2641/2922/56729	24
GO:0034774	secretory granule lumen	23/455	321/19659	1.86e-06	5.97e-05	5.55e-05	3310/3326/10213/5473/2919/5196/3934/5179/6286/6278/6282/2/5005/5004/1511/7422/2243/3827/5806/4282/2641/2922/56729	23
GO:0062023	collagen-containing extracellular matrix	21/455	332/19659	3.41e-05	0.000985777	0.000915583	563/1520/5196/6278/4318/2/5005/5004/1511/9370/2243/3827/1215/265/655/2254/4053/8425/4693/4969/5764	21
GO:0031093	platelet alpha granule lumen	8/455	67/19659	0.000152715	0.00401224	0.00372654	5473/5196/2/5005/5004/7422/2243/3827	8
GO:0098802	plasma membrane receptor complex	13/455	184/19659	0.000369309	0.00889418	0.00826085	7036/2185/973/974/650/10148/130399/93/94/1271/1439/3570/3683	13
GO:0003823	antigen binding	114/440	199/17632	3.15e-133	1.41e-130	1.13e-130	909/910/911/912/30835/3493/3494/3497/3500/3502/3503/3507/28468/28466/28464/28461/28455/28457/28454/28450/28449/28448/28445/28444/28442/28439/28434/28426/28424/28423/28420/28414/28412/28452/28410/28409/28408/28400/28396/28395/28394/28401/28392/28391/28388/28385/3514/28940/28938/28937/28935/28930/28299/28943/28942/28941/28903/28900/28896/28893/28891/28904/28923/28921/28919/28883/28882/28881/28913/2…	114
GO:0048018	receptor ligand activity	138/440	478/17632	2.18e-111	4.89e-109	3.92e-109	3458/5473/58191/6374/6373/6372/2919/6387/10563/2920/5196/2921/6357/6355/10584/5179/3553/9518/9370/8743/6364/7422/6352/7474/2247/8600/56477/3605/3552/959/7292/6359/6358/6363/10344/6366/6356/6368/6349/6369/6846/3586/4282/1907/1908/2255/6288/6289/223117/6405/56920/57556/80031/183/265/268/8862/374/650/651/652/653/654/655/796/51293/970/1114/112616/152189/1437/1440/22943/10148/2069/131177/8817/9965/262…	138
GO:0005125	cytokine activity	78/440	219/17632	2.07e-69	3.1e-67	2.48e-67	3458/5473/58191/6374/6373/6372/2919/6387/10563/2920/5196/2921/6357/6355/3553/9518/9370/8743/6364/7422/6352/7474/2247/8600/56477/3605/3552/959/7292/6359/6358/6363/10344/6366/6356/6368/6349/6369/6846/3586/4282/374/650/651/652/653/654/655/970/112616/152189/1437/1440/10148/131177/64388/3589/3603/27190/27189/3557/51561/3624/3625/83729/4254/3976/4693/4838/3084/5008/7857/6398/6696/4982/8742/9966/8744	78
GO:0034987	immunoglobulin receptor binding	47/440	76/17632	1.67e-56	1.88e-54	1.51e-54	3493/3494/3497/3500/3502/3503/3507/28468/28466/28464/28461/28455/28457/28454/28450/28449/28448/28445/28444/28442/28439/28434/28426/28424/28423/28420/28414/28412/28452/28410/28409/28408/28400/28396/28395/28394/28401/28392/28391/28388/28385/3514/3538/3539/3542/28834/28526	47
GO:0005126	cytokine receptor binding	71/440	281/17632	2.9e-51	2.6e-49	2.09e-49	3458/5473/58191/6374/6373/6372/2919/6387/10563/2920/5196/2921/6357/1672/6355/3553/9518/8743/6364/7422/6352/8600/56477/3552/959/7292/6359/6358/6363/10344/6366/6356/6368/6349/6369/6846/3586/4282/268/650/651/652/653/654/655/970/1437/1440/10148/3589/3557/51561/3624/3625/83729/4254/3976/4803/4838/5008/5228/8742/9966/8744/93/1271/3570/3977/7049/5335/637	71
GO:0004252	serine-type endopeptidase activity	61/440	250/17632	5.06e-43	3.78e-41	3.03e-41	1520/10584/4321/4318/5328/1511/5648/3500/3502/3503/28461/28457/28454/28450/28449/28442/28439/28434/28424/28420/28452/28395/28394/28392/3514/28940/28938/28937/28930/28299/28903/28896/28893/28921/28919/28883/28881/28913/28912/28876/28874/28908/28907/3542/28834/28825/28823/28822/28820/28816/28815/28813/28817/28809/28797/28793/28791/28778/28776/1215/3002	61
GO:0008236	serine-type peptidase activity	61/440	273/17632	1.37e-40	8.8e-39	7.05e-39	1520/10584/4321/4318/5328/1511/5648/3500/3502/3503/28461/28457/28454/28450/28449/28442/28439/28434/28424/28420/28452/28395/28394/28392/3514/28940/28938/28937/28930/28299/28903/28896/28893/28921/28919/28883/28881/28913/28912/28876/28874/28908/28907/3542/28834/28825/28823/28822/28820/28816/28815/28813/28817/28809/28797/28793/28791/28778/28776/1215/3002	61
GO:0017171	serine hydrolase activity	61/440	277/17632	3.42e-40	1.92e-38	1.54e-38	1520/10584/4321/4318/5328/1511/5648/3500/3502/3503/28461/28457/28454/28450/28449/28442/28439/28434/28424/28420/28452/28395/28394/28392/3514/28940/28938/28937/28930/28299/28903/28896/28893/28921/28919/28883/28881/28913/28912/28876/28874/28908/28907/3542/28834/28825/28823/28822/28820/28816/28815/28813/28817/28809/28797/28793/28791/28778/28776/1215/3002	61
GO:0008083	growth factor activity	49/440	166/17632	5.4e-39	2.69e-37	2.16e-37	5473/2919/6387/9518/7422/2247/3586/2255/183/265/268/374/650/651/652/653/654/655/51293/1437/1440/22943/2069/8817/9965/26281/2252/2254/2668/3589/3624/3625/83729/3714/4254/3976/4693/4803/4838/3084/4969/5008/80310/5228/5764/5967/6997/7425/3570	49
GO:0008009	chemokine activity	26/440	49/17632	3.5e-29	1.57e-27	1.26e-27	5473/58191/6374/6373/6372/2919/6387/10563/2920/5196/2921/6357/6355/6364/6352/56477/6359/6358/6363/10344/6366/6356/6368/6349/6369/6846	26
GO:0005179	hormone activity	36/440	121/17632	5.32e-29	2.17e-27	1.74e-27	5179/9370/1907/1908/183/268/8862/796/1114/51083/2520/2641/2922/2980/3624/3625/83729/10022/9365/4828/4852/5368/5697/56729/84666/6019/6750/6781/8614/7038/7349/90226/114131/10911/7425/7432	36
GO:0001664	G protein-coupled receptor binding	49/440	274/17632	6.31e-28	2.36e-26	1.89e-26	5473/58191/6374/6373/6372/2919/6387/10563/2920/5196/2921/6357/1672/6355/6364/6352/2770/7474/8685/56477/6359/6358/6363/10344/6366/6356/6368/6349/6369/6846/1907/1908/6288/1910/183/8862/796/51083/2641/10022/4693/4828/4852/5697/7349/90226/114131/153/185	49
GO:0042379	chemokine receptor binding	27/440	66/17632	2.4e-26	8.28e-25	6.64e-25	5473/58191/6374/6373/6372/2919/6387/10563/2920/5196/2921/6357/1672/6355/6364/6352/56477/6359/6358/6363/10344/6366/6356/6368/6349/6369/6846	27
GO:0008201	heparin binding	28/440	163/17632	6.22e-16	2e-14	1.6e-14	6373/6372/10563/5196/6355/3053/1511/7422/2247/3827/6359/6368/2255/6288/9353/652/655/2252/2254/64388/4053/5228/5764/2260/2263/2264/53834/7049	28
GO:0005539	glycosaminoglycan binding	32/440	222/17632	9.57e-16	2.86e-14	2.3e-14	6373/6372/10563/5196/6355/3053/64127/1511/7422/2247/3827/6359/6368/3507/2255/6288/9353/652/655/2252/2254/64388/4053/8425/5228/5764/5967/2260/2263/2264/53834/7049	32
GO:0008528	G protein-coupled peptide receptor activity	26/440	145/17632	2.37e-15	6.52e-14	5.23e-14	2826/2149/2150/1241/1236/1237/1240/1524/10800/1909/1910/2840/56413/2829/51083/185/9340/55366/8549/4157/4881/5021/5745/6751/6755/7433	26
GO:0048020	CCR chemokine receptor binding	16/440	43/17632	2.47e-15	6.52e-14	5.23e-14	10563/6357/1672/6355/6364/6352/6359/6358/6363/10344/6366/6356/6368/6349/6369/6846	16
GO:0042056	chemoattractant activity	15/440	37/17632	4.06e-15	1.01e-13	8.11e-14	10584/7422/6352/7474/2247/6359/4282/2255/6288/6289/652/2252/2668/5228/7857	15
GO:0001653	peptide receptor activity	26/440	151/17632	6.57e-15	1.55e-13	1.24e-13	2826/2149/2150/1241/1236/1237/1240/1524/10800/1909/1910/2840/56413/2829/51083/185/9340/55366/8549/4157/4881/5021/5745/6751/6755/7433	26
GO:0019838	growth factor binding	23/440	137/17632	4.28e-13	9.61e-12	7.71e-12	10563/2/11082/3557/9365/4053/8425/5764/130399/93/94/2260/2263/2264/53834/2690/3587/7850/3570/3977/4804/7010/7049	23
GO:0019955	cytokine binding	22/440	125/17632	5.15e-13	1.1e-11	8.83e-12	2826/2/1236/1237/1524/2829/10148/64388/3557/8425/94/1271/1436/2690/3587/3598/7850/53832/3570/3953/3977/7049	22
GO:0046934	phosphatidylinositol-4,5-bisphosphate 3-kinase activity	17/440	68/17632	5.81e-13	1.18e-11	9.5e-12	2247/5294/930/2255/2069/8817/9965/26281/2252/2254/4254/9365/3084/2260/2263/2264/4233	17
GO:0004896	cytokine receptor activity	19/440	92/17632	1.02e-12	2e-11	1.6e-11	2826/1236/1237/1240/1524/2840/2829/10148/1271/1439/2690/3587/3598/7850/3556/8808/3570/3953/3977	19
GO:0052813	phosphatidylinositol bisphosphate kinase activity	17/440	71/17632	1.25e-12	2.34e-11	1.87e-11	2247/5294/930/2255/2069/8817/9965/26281/2252/2254/4254/9365/3084/2260/2263/2264/4233	17
GO:0070851	growth factor receptor binding	22/440	132/17632	1.62e-12	2.92e-11	2.34e-11	3553/7422/2247/3552/3586/2255/374/1437/1440/2069/11082/8817/9965/26281/2252/2254/3589/3557/9365/80310/5228/3570	22
GO:1901681	sulfur compound binding	29/440	242/17632	2.66e-12	4.6e-11	3.68e-11	6373/6372/10563/5196/6355/3053/1511/7422/2247/3827/6359/6368/2255/6288/9353/652/655/26281/2252/2254/64388/4053/5228/5764/2260/2263/2264/53834/7049	29
GO:0035004	phosphatidylinositol 3-kinase activity	17/440	79/17632	8.02e-12	1.33e-10	1.07e-10	2247/5294/930/2255/2069/8817/9965/26281/2252/2254/4254/9365/3084/2260/2263/2264/4233	17
GO:0005160	transforming growth factor beta receptor binding	14/440	51/17632	1.65e-11	2.64e-10	2.12e-10	9518/268/650/651/652/653/654/655/3624/3625/83729/4838/93/7049	14
GO:0070696	transmembrane receptor protein serine/threonine kinase binding	9/440	17/17632	7.05e-11	1.08e-09	8.69e-10	650/651/652/653/654/655/3624/4838/6997	9
GO:0033612	receptor serine/threonine kinase binding	10/440	23/17632	7.24e-11	1.08e-09	8.69e-10	2840/650/651/652/653/654/655/3624/4838/6997	10
GO:0016303	1-phosphatidylinositol-3-kinase activity	12/440	46/17632	9.07e-10	1.31e-08	1.05e-08	2247/5294/2255/8817/9965/26281/2252/2254/9365/2260/2263/2264	12
GO:0052742	phosphatidylinositol kinase activity	12/440	54/17632	6.67e-09	9.36e-08	7.5e-08	2247/5294/2255/8817/9965/26281/2252/2254/9365/2260/2263/2264	12
GO:0005184	neuropeptide hormone activity	9/440	28/17632	1.57e-08	2.13e-07	1.71e-07	5179/51083/2922/4852/5368/5697/7349/7425/7432	9
GO:0071855	neuropeptide receptor binding	9/440	29/17632	2.22e-08	2.94e-07	2.35e-07	1907/1908/8862/51083/4828/4852/7349/90226/114131	9
GO:0046703	natural killer cell lectin-like receptor binding	6/440	10/17632	4.5e-08	5.78e-07	4.63e-07	79465/80328/80329/135250/154064/353091	6
GO:0004713	protein tyrosine kinase activity	19/440	177/17632	9.9e-08	1.23e-06	9.9e-07	2247/2185/695/2255/1437/2069/8817/26281/2252/2254/3084/1436/1439/2260/2263/2264/53834/4233/7010	19
GO:0005104	fibroblast growth factor receptor binding	8/440	26/17632	1.49e-07	1.8e-06	1.45e-06	2247/2255/8817/9965/26281/2252/2254/9365	8
GO:0032813	tumor necrosis factor receptor superfamily binding	10/440	46/17632	1.54e-07	1.82e-06	1.46e-06	8743/8600/959/7292/970/4803/8742/9966/8744/637	10
GO:0042277	peptide binding	24/440	285/17632	2.23e-07	2.57e-06	2.06e-06	909/910/911/912/3326/30835/64127/3929/8685/1215/1910/3624/154/2690/9340/3953/4804/4881/5021/5745/6751/6755/7433/28664	24
GO:0005164	tumor necrosis factor receptor binding	8/440	31/17632	6.72e-07	7.55e-06	6.05e-06	8743/8600/959/7292/970/8742/9966/8744	8
GO:0019199	transmembrane receptor protein kinase activity	12/440	81/17632	7.48e-07	8.19e-06	6.57e-06	8425/130399/93/94/1436/2260/2263/2264/53834/4233/7010/7049	12
GO:0017134	fibroblast growth factor binding	7/440	23/17632	9.97e-07	1.07e-05	8.54e-06	10563/9365/2260/2263/2264/53834/7049	7
GO:0005088	Ras guanyl-nucleotide exchange factor activity	21/440	254/17632	1.72e-06	1.79e-05	1.44e-05	2247/2255/1437/2069/8817/9965/26281/2252/2254/2668/4254/9365/3084/153/284/1439/2260/2263/2264/4233/7010	21
GO:0042562	hormone binding	13/440	104/17632	1.9e-06	1.94e-05	1.55e-05	1910/3624/90226/2690/9340/3953/4543/4881/2908/5021/5745/7068/7433	13
GO:0071723	lipopeptide binding	5/440	10/17632	2.15e-06	2.15e-05	1.72e-05	909/910/911/912/3929	5
GO:0001637	G protein-coupled chemoattractant receptor activity	7/440	26/17632	2.51e-06	2.39e-05	1.92e-05	2826/1236/1237/1240/1524/2840/2829	7
GO:0004950	chemokine receptor activity	7/440	26/17632	2.51e-06	2.39e-05	1.92e-05	2826/1236/1237/1240/1524/2840/2829	7
GO:0017046	peptide hormone binding	9/440	51/17632	4.15e-06	3.88e-05	3.11e-05	1910/3624/2690/9340/3953/4881/5021/5745/7433	9
GO:0033218	amide binding	24/440	348/17632	7.61e-06	6.97e-05	5.59e-05	909/910/911/912/3326/30835/64127/3929/8685/1215/1910/3624/154/2690/9340/3953/4804/4881/5021/5745/6751/6755/7433/28664	24
GO:0004953	icosanoid receptor activity	5/440	14/17632	1.57e-05	0.000141189	0.000113203	1241/5729/10800/56413/5734	5
GO:0005024	transforming growth factor beta-activated receptor activity	5/440	15/17632	2.31e-05	0.000203383	0.000163069	8425/130399/93/94/7049	5
GO:0045499	chemorepellent activity	6/440	27/17632	4.43e-05	0.000382142	0.000306394	223117/6405/56920/57556/80031/3084	6
GO:0004675	transmembrane receptor protein serine/threonine kinase activity	5/440	17/17632	4.57e-05	0.000386957	0.000310255	8425/130399/93/94/7049	5
GO:0004966	galanin receptor activity	4/440	10/17632	7.13e-05	0.000592809	0.000475303	1241/10800/56413/51083	4
GO:0005085	guanyl-nucleotide exchange factor activity	21/440	327/17632	7.89e-05	0.000644222	0.000516525	2247/2255/1437/2069/8817/9965/26281/2252/2254/2668/4254/9365/3084/153/284/1439/2260/2263/2264/4233/7010	21
GO:0045236	CXCR chemokine receptor binding	4/440	11/17632	0.00010983	0.000880599	0.000706048	6373/6387/10563/5196	4
GO:0019956	chemokine binding	6/440	32/17632	0.000121907	0.000960286	0.00076994	2826/2/1236/1237/1524/2829	6
GO:0016493	C-C chemokine receptor activity	5/440	23/17632	0.000219493	0.00167038	0.00133928	2826/1236/1237/1524/2829	5
GO:0030215	semaphorin receptor binding	5/440	23/17632	0.000219493	0.00167038	0.00133928	223117/6405/56920/57556/80031	5
GO:0039706	co-receptor binding	4/440	13/17632	0.000228696	0.00171141	0.00137218	7036/650/652/22943	4
GO:0019957	C-C chemokine binding	5/440	24/17632	0.000271611	0.00199924	0.00160295	2826/1236/1237/1524/2829	5
GO:0048185	activin binding	4/440	14/17632	0.000313886	0.00227314	0.00182256	130399/93/94/7049	4
GO:0004714	transmembrane receptor protein tyrosine kinase activity	7/440	64/17632	0.00104713	0.00746289	0.00598361	1436/2260/2263/2264/53834/4233/7010	7
GO:0038191	neuropilin binding	4/440	19/17632	0.00110091	0.00772359	0.00619264	223117/6405/56920/80031	4
GO:0008188	neuropeptide receptor activity	6/440	50/17632	0.00146461	0.0101171	0.00811169	1241/10800/56413/51083/6751/6755	6
GO:0051428	peptide hormone receptor binding	4/440	21/17632	0.00163417	0.0111173	0.00891367	7349/90226/114131/7432	4
