# Supplementary material for: A novel prognostic signature of immune‐related genes for patients with colorectal cancer
Source: J Cell Mol Med. 2020 Jun 21;24(15):8491–504. doi: 10.1111/jcmm.15443 (PMC7412433; doi:10.1111/jcmm.15443)
Supplement: Supplementary file 6 — Table S4 [file JCMM-24-8491-s006.xlsx]

## Sheet: Supplementary Table 4
Supplementary Table 4. The KEGG pathway enrichment analysis of differentially expressed IRGs
ID	Description	GeneRatio	BgRatio	pvalue	p.adjust	qvalue	geneID	Count
hsa04060	Cytokine-cytokine receptor interaction	94/266	294/7891	2.88415e-70	5.9702e-68	4.18961e-68	651/1271/608/6368/3977/3570/6387/653/6357/6355/6358/2690/6363/56477/6366/7850/650/654/4804/2826/3603/6846/115650/10563/94/1524/8743/6359/6356/3587/6352/3953/1436/8742/130399/355/1236/3586/959/27190/1439/2829/4803/8797/58191/93/3458/3604/6349/3556/8808/8795/3553/83729/53832/7292/3598/9966/8600/8794/6364/1440/970/6369/3976/4982/5196/652/3557/4838/10344/1237/3625/2920/5008/51330/6372/3605/6373/3552/…	94
hsa04061	Viral protein interaction with cytokine and cytokine receptor	39/266	100/7891	3.50978e-32	3.63263e-30	2.54921e-30	6368/3570/6387/6357/6355/6358/6363/56477/6366/2826/6846/10563/1524/8743/6359/6356/3587/6352/1436/1236/3586/2829/8797/6349/8795/53832/8794/6364/6369/5196/10344/1237/2920/6372/6373/2919/2921/6374/5473	39
hsa04062	Chemokine signaling pathway	36/266	189/7891	7.15645e-18	4.93795e-16	3.46523e-16	6368/6387/6357/6355/5579/6358/6363/56477/6366/2826/5294/6846/10563/1524/6359/2770/6356/6352/1236/2185/2829/58191/6349/5881/6364/6369/5196/10344/1237/2920/6372/6373/2919/2921/6374/5473	36
hsa04080	Neuroactive ligand-receptor interaction	46/266	338/7891	1.39983e-16	7.24414e-15	5.08361e-15	10022/5697/6750/9340/185/2641/7432/1511/1908/4852/5179/1907/7068/2690/5745/154/114131/10800/2908/7433/5734/5729/3827/1910/6751/3953/2150/4543/153/10911/56413/2149/51083/4157/1241/6019/4828/1909/2922/183/7349/5021/8862/6755/90226/796	46
hsa05323	Rheumatoid arthritis	22/266	93/7891	2.44298e-13	1.0114e-11	7.09751e-12	6387/284/6352/7010/3683/3458/6349/1493/3553/7422/8600/6364/2920/6372/3605/3552/2919/2921/51561/1437/3589/6374	22
hsa04650	Natural killer cell mediated cytotoxicity	25/266	131/7891	1.00174e-12	3.456e-11	2.42526e-11	5579/3805/5336/962/8743/259197/355/2185/3683/8797/3458/2214/637/135250/5335/353091/8795/5881/79465/3002/1437/5582/154064/80329/80328	25
hsa04657	IL-17 signaling pathway	19/266	93/7891	1.71975e-10	5.08556e-09	3.56881e-09	6356/27190/3458/3326/3553/4318/6364/1440/3934/2920/6372/3605/2919/2921/27189/1437/4586/6374/6278	19
hsa04015	Rap1 signaling pathway	27/266	210/7891	1.58034e-09	4.08914e-08	2.86957e-08	5579/2255/2263/4804/80310/2247/2770/284/2254/1436/7010/2252/2260/4803/4254/3683/2149/5335/5881/2264/5228/7422/4233/8817/5582/9965/26281	27
hsa04010	MAPK signaling pathway	31/266	295/7891	1.33618e-08	3.07321e-07	2.15664e-07	5579/2255/2263/4804/3306/80310/2247/284/2254/1436/7010/2252/355/2260/4803/4254/3556/5881/3553/2264/5228/7422/3310/374/4233/8817/3552/2069/5582/9965/26281	31
hsa04064	NF-kappa B signaling pathway	17/266	102/7891	4.11589e-08	8.51989e-07	5.97887e-07	6387/6357/5579/6363/6366/5336/115650/695/959/5335/3553/3929/8600/5328/2920/2919/2921	17
hsa04640	Hematopoietic cell lineage	16/266	97/7891	1.2103e-07	2.27756e-06	1.59829e-06	3570/1380/933/7850/930/911/912/1436/4254/910/909/3553/1440/3552/1437/3589	16
hsa04014	Ras signaling pathway	25/266	232/7891	2.29704e-07	3.96239e-06	2.78062e-06	5579/2255/2263/4804/5336/80310/2247/284/2254/1436/7010/2252/2260/4803/4254/5335/5881/2264/5228/7422/4233/8817/5582/9965/26281	25
hsa04151	PI3K-Akt signaling pathway	32/266	354/7891	2.72004e-07	4.33115e-06	3.0394e-06	3570/2690/2255/2263/930/4804/5294/80310/2247/284/2254/1436/7010/2252/2260/4803/4254/2149/3326/1019/2264/5228/7422/1440/374/4233/8817/5008/2069/6696/9965/26281	32
hsa05146	Amoebiasis	15/266	102/7891	1.39537e-06	2.06316e-05	1.44783e-05	1511/5579/7850/911/912/3586/910/3458/909/3553/2920/2919/2921/1437/5582	15
hsa04350	TGF-beta signaling pathway	14/266	94/7891	2.70273e-06	3.72977e-05	2.61738e-05	64388/653/650/654/130399/93/3458/83729/652/4838/3625/655/268/3624	14
hsa04360	Axon guidance	19/266	181/7891	1.00554e-05	0.000130091	9.12922e-05	80031/6387/57556/56920/223117/5336/9353/2770/3611/5362/5335/6405/55558/5881/5361/7474/4233/6092/655	19
hsa05143	African trypanosomiasis	8/266	37/7891	2.47573e-05	0.000290681	0.000203986	5579/3827/2150/355/3586/3458/3553/5582	8
hsa05218	Melanoma	11/266	72/7891	2.52766e-05	0.000290681	0.000203986	2255/80310/2247/2254/2252/2260/1019/4233/8817/9965/26281	11
hsa04630	JAK-STAT signaling pathway	17/266	162/7891	2.98608e-05	0.000325326	0.000228299	1271/3977/3570/2690/3587/3953/3586/1439/3458/53832/3598/1440/3976/5008/51561/1437/3589	17
hsa01521	EGFR tyrosine kinase inhibitor resistance	11/266	79/7891	6.13256e-05	0.00063472	0.000445417	3570/5579/2263/5336/80310/2247/3084/5335/7422/4233/5582	11
hsa04662	B cell receptor signaling pathway	11/266	82/7891	8.6888e-05	0.000845252	0.00059316	1380/973/933/5579/974/930/5336/695/3635/5881/8519	11
hsa04668	TNF signaling pathway	13/266	112/7891	9.31607e-05	0.000845252	0.00059316	6352/355/3553/4318/64127/6364/3976/2920/6372/2919/2921/1437/6374	13
hsa04924	Renin secretion	10/266	69/7891	9.39169e-05	0.000845252	0.00059316	185/1908/1907/154/4881/5734/2770/153/1909/183	10
hsa04550	Signaling pathways regulating pluripotency of stem cells	14/266	140/7891	0.000252203	0.00217525	0.00152649	3977/2263/2247/130399/2260/93/2264/83729/7474/3976/652/4838/3625/3624	14
hsa05164	Influenza A	15/266	170/7891	0.000594514	0.00492258	0.00345444	5579/7098/51284/91543/8743/6352/6041/355/8797/3458/637/1019/8795/3553/3552	15
hsa04024	cAMP signaling pathway	17/266	214/7891	0.000873331	0.00695306	0.00487934	6750/2641/7432/1908/4852/1907/154/4881/2770/6751/153/2149/5881/1909/5021/268/6755	17
hsa04672	Intestinal immune network for IgA production	7/266	49/7891	0.00116734	0.00862995	0.00605611	608/6387/56477/2826/115650/3586/959	7
hsa05144	Malaria	7/266	49/7891	0.00116734	0.00862995	0.00605611	3586/959/3683/3458/3553/1440/4233	7
hsa04610	Complement and coagulation cascades	9/266	79/7891	0.00128106	0.0091441	0.00641691	5648/1380/3827/2/2149/10544/5328/2243/3053	9
hsa05132	Salmonella infection	9/266	82/7891	0.00167087	0.011529	0.00809051	3458/6349/3553/3929/2920/3552/2919/2921/1437	9
hsa04750	Inflammatory mediator regulation of TRP channels	10/266	100/7891	0.00191293	0.0123743	0.00868371	5579/5336/5734/3827/2150/4803/3556/5335/3553/5582	10
hsa04933	AGE-RAGE signaling pathway in diabetic complications	10/266	100/7891	0.00191293	0.0123743	0.00868371	185/5579/5336/5335/1019/3553/7422/183/3552/50507	10
hsa04810	Regulation of actin cytoskeleton	16/266	213/7891	0.0022019	0.0138119	0.00969256	6387/2255/2263/80310/2247/3827/2254/2252/2260/3683/2149/5881/2264/8817/9965/26281	16
