# Supplementary material for: A novel prognostic signature of immune‐related genes for patients with colorectal cancer
Source: J Cell Mol Med. 2020 Jun 21;24(15):8491–504. doi: 10.1111/jcmm.15443 (PMC7412433; doi:10.1111/jcmm.15443)
Supplement: Supplementary file 7 — Table S5 [file JCMM-24-8491-s007.xlsx]

## Sheet: Supplementary Table 5
Supplementary Table 5. The results of GSEA analysis
Term	Corr	CorrP	FDR	CorrType
KEGG_REGULATION_OF_ACTIN_CYTOSKELETON	0.455967	1.21964e-24	1.73189e-22	Positive
KEGG_FOCAL_ADHESION	0.441121	5.4113e-23	7.62993e-21	Positive
KEGG_PATHWAYS_IN_CANCER	0.42193	5.56797e-21	7.79515e-19	Positive
KEGG_ECM_RECEPTOR_INTERACTION	0.391374	4.9492e-18	6.87938e-16	Positive
KEGG_SMALL_CELL_LUNG_CANCER	0.389069	8.03228e-18	1.10845e-15	Positive
KEGG_OLFACTORY_TRANSDUCTION	-0.387184	1.19001e-17	1.63031e-15	Negative
KEGG_DRUG_METABOLISM_OTHER_ENZYMES	-0.381405	3.91119e-17	5.31922e-15	Negative
KEGG_ENDOCYTOSIS	0.373178	2.0437e-16	2.75899e-14	Positive
KEGG_VASOPRESSIN_REGULATED_WATER_REABSORPTION	0.363804	1.27053e-15	1.70251e-13	Positive
KEGG_UBIQUITIN_MEDIATED_PROTEOLYSIS	0.359801	2.72275e-15	3.62126e-13	Positive
KEGG_RENAL_CELL_CARCINOMA	0.344836	4.28552e-14	5.65688e-12	Positive
KEGG_HYPERTROPHIC_CARDIOMYOPATHY_HCM	0.343782	5.17583e-14	6.78034e-12	Positive
KEGG_ARRHYTHMOGENIC_RIGHT_VENTRICULAR_CARDIOMYOPATHY_ARVC	0.343782	5.17583e-14	6.78034e-12	Positive
KEGG_DILATED_CARDIOMYOPATHY	0.343782	5.17583e-14	6.78034e-12	Positive
KEGG_CYTOSOLIC_DNA_SENSING_PATHWAY	-0.336037	2.02531e-13	2.5924e-11	Negative
KEGG_MTOR_SIGNALING_PATHWAY	0.334362	2.70697e-13	3.43785e-11	Positive
KEGG_FC_GAMMA_R_MEDIATED_PHAGOCYTOSIS	0.326345	1.05919e-12	1.33458e-10	Positive
KEGG_ETHER_LIPID_METABOLISM	-0.316403	5.4423e-12	6.80288e-10	Negative
KEGG_ARACHIDONIC_ACID_METABOLISM	-0.316403	5.4423e-12	6.80288e-10	Negative
KEGG_LINOLEIC_ACID_METABOLISM	-0.316403	5.4423e-12	6.80288e-10	Negative
KEGG_ALPHA_LINOLENIC_ACID_METABOLISM	-0.316403	5.4423e-12	6.80288e-10	Negative
KEGG_LONG_TERM_DEPRESSION	-0.316403	5.4423e-12	6.80288e-10	Negative
KEGG_JAK_STAT_SIGNALING_PATHWAY	-0.310913	1.30958e-11	1.57149e-09	Negative
KEGG_INOSITOL_PHOSPHATE_METABOLISM	0.310724	1.34929e-11	1.60565e-09	Positive
KEGG_PHOSPHATIDYLINOSITOL_SIGNALING_SYSTEM	0.310724	1.34929e-11	1.60565e-09	Positive
KEGG_GLYCEROPHOSPHOLIPID_METABOLISM	-0.309926	1.53064e-11	1.79085e-09	Negative
KEGG_FRUCTOSE_AND_MANNOSE_METABOLISM	0.305687	2.97101e-11	3.44637e-09	Positive
KEGG_STEROID_HORMONE_BIOSYNTHESIS	-0.30279	4.64672e-11	5.34373e-09	Negative
KEGG_ARGININE_AND_PROLINE_METABOLISM	0.296502	1.20579e-10	1.3746e-08	Positive
KEGG_RETINOL_METABOLISM	-0.292393	2.22085e-10	2.50957e-08	Negative
KEGG_METABOLISM_OF_XENOBIOTICS_BY_CYTOCHROME_P450	-0.292393	2.22085e-10	2.50957e-08	Negative
KEGG_DRUG_METABOLISM_CYTOCHROME_P450	-0.292393	2.22085e-10	2.50957e-08	Negative
KEGG_TIGHT_JUNCTION	-0.287513	4.52991e-10	4.9829e-08	Negative
KEGG_INTESTINAL_IMMUNE_NETWORK_FOR_IGA_PRODUCTION	-0.280935	1.15887e-09	1.26316e-07	Negative
KEGG_HEMATOPOIETIC_CELL_LINEAGE	0.280599	1.21499e-09	1.31219e-07	Positive
KEGG_NOTCH_SIGNALING_PATHWAY	0.279754	1.36813e-09	1.4639e-07	Positive
KEGG_CELL_CYCLE	0.278609	1.60611e-09	1.70248e-07	Positive
KEGG_GLYCOLYSIS_GLUCONEOGENESIS	-0.277038	1.99862e-09	2.09855e-07	Negative
KEGG_NEUROACTIVE_LIGAND_RECEPTOR_INTERACTION	-0.276933	2.02799e-09	2.10911e-07	Negative
KEGG_DORSO_VENTRAL_AXIS_FORMATION	0.275907	2.3374e-09	2.40752e-07	Positive
KEGG_P53_SIGNALING_PATHWAY	0.275223	2.5684e-09	2.61977e-07	Positive
KEGG_PYRIMIDINE_METABOLISM	0.269848	5.34252e-09	5.39595e-07	Positive
KEGG_VASCULAR_SMOOTH_MUSCLE_CONTRACTION	-0.265137	1.00188e-08	1.00188e-06	Negative
KEGG_GLYCOSAMINOGLYCAN_BIOSYNTHESIS_CHONDROITIN_SULFATE	0.263525	1.23899e-08	1.2266e-06	Positive
KEGG_PEROXISOME	-0.261935	1.52547e-08	1.49496e-06	Negative
KEGG_MAPK_SIGNALING_PATHWAY	0.260948	1.73478e-08	1.68274e-06	Positive
KEGG_SULFUR_METABOLISM	-0.259206	2.17337e-08	2.08644e-06	Negative
KEGG_PENTOSE_AND_GLUCURONATE_INTERCONVERSIONS	-0.257019	2.87799e-08	2.73409e-06	Negative
KEGG_ASCORBATE_AND_ALDARATE_METABOLISM	-0.257019	2.87799e-08	2.73409e-06	Negative
KEGG_PORPHYRIN_AND_CHLOROPHYLL_METABOLISM	-0.257019	2.87799e-08	2.73409e-06	Negative
KEGG_FATTY_ACID_METABOLISM	-0.253585	4.44895e-08	4.09304e-06	Negative
KEGG_CYSTEINE_AND_METHIONINE_METABOLISM	-0.253501	4.49603e-08	4.09304e-06	Negative
KEGG_PPAR_SIGNALING_PATHWAY	0.248575	8.30515e-08	7.47463e-06	Positive
KEGG_BASAL_TRANSCRIPTION_FACTORS	0.240562	2.19261e-07	1.95142e-05	Positive
KEGG_RIBOSOME	0.239721	2.42299e-07	2.13223e-05	Positive
KEGG_GAP_JUNCTION	0.23954	2.47569e-07	2.15385e-05	Positive
KEGG_GLIOMA	0.23954	2.47569e-07	2.15385e-05	Positive
KEGG_PROSTATE_CANCER	0.23954	2.47569e-07	2.15385e-05	Positive
KEGG_MELANOMA	0.23954	2.47569e-07	2.15385e-05	Positive
KEGG_BLADDER_CANCER	0.238828	2.69322e-07	2.23537e-05	Positive
KEGG_ALDOSTERONE_REGULATED_SODIUM_REABSORPTION	-0.236178	3.67649e-07	3.01472e-05	Negative
KEGG_APOPTOSIS	-0.235771	3.85506e-07	3.1226e-05	Negative
KEGG_LONG_TERM_POTENTIATION	-0.235771	3.85506e-07	3.1226e-05	Negative
KEGG_TYROSINE_METABOLISM	-0.233531	4.99904e-07	3.94924e-05	Negative
KEGG_LYSINE_DEGRADATION	0.231908	6.02397e-07	4.69869e-05	Positive
KEGG_GLYCOSAMINOGLYCAN_BIOSYNTHESIS_KERATAN_SULFATE	0.225514	1.23998e-06	9.54785e-05	Positive
KEGG_SNARE_INTERACTIONS_IN_VESICULAR_TRANSPORT	0.223045	1.62958e-06	0.000123848	Positive
KEGG_GALACTOSE_METABOLISM	0.21714	3.09258e-06	0.000231943	Positive
KEGG_PANCREATIC_CANCER	0.214883	3.93278e-06	0.000291026	Positive
KEGG_LYSOSOME	0.214208	4.22375e-06	0.000308334	Positive
KEGG_AXON_GUIDANCE	0.213189	4.70209e-06	0.00033855	Positive
KEGG_NICOTINATE_AND_NICOTINAMIDE_METABOLISM	-0.211792	5.44251e-06	0.000386418	Negative
KEGG_OOCYTE_MEIOSIS	-0.204787	1.11675e-05	0.000781726	Negative
KEGG_ADHERENS_JUNCTION	0.2041	1.19663e-05	0.000825677	Positive
KEGG_HEDGEHOG_SIGNALING_PATHWAY	0.202764	1.36813e-05	0.000930327	Positive
KEGG_MELANOGENESIS	0.202764	1.36813e-05	0.000930327	Positive
KEGG_REGULATION_OF_AUTOPHAGY	0.201421	1.56379e-05	0.0010321	Positive
KEGG_CHEMOKINE_SIGNALING_PATHWAY	-0.200088	1.78415e-05	0.0011597	Negative
KEGG_NATURAL_KILLER_CELL_MEDIATED_CYTOTOXICITY	-0.199487	1.89284e-05	0.00121142	Negative
KEGG_ALZHEIMERS_DISEASE	-0.196988	2.416e-05	0.00152208	Negative
KEGG_B_CELL_RECEPTOR_SIGNALING_PATHWAY	-0.194607	3.03977e-05	0.00188466	Negative
KEGG_TYPE_I_DIABETES_MELLITUS	0.188555	5.38251e-05	0.00328333	Positive
KEGG_RENIN_ANGIOTENSIN_SYSTEM	0.186796	6.33386e-05	0.00380032	Positive
KEGG_BASAL_CELL_CARCINOMA	0.18554	7.10842e-05	0.00419397	Positive
KEGG_ADIPOCYTOKINE_SIGNALING_PATHWAY	0.184746	7.64312e-05	0.00443301	Positive
KEGG_ABC_TRANSPORTERS	0.180181	0.000115283	0.00657111	Positive
KEGG_PROTEIN_EXPORT	-0.171109	0.000253399	0.0141904	Negative
KEGG_BUTANOATE_METABOLISM	-0.171039	0.000254901	0.0141904	Negative
KEGG_GLYCOSPHINGOLIPID_BIOSYNTHESIS_GLOBO_SERIES	0.170179	0.000274095	0.0148011	Positive
KEGG_GLYCOSPHINGOLIPID_BIOSYNTHESIS_GANGLIO_SERIES	0.170179	0.000274095	0.0148011	Positive
KEGG_INSULIN_SIGNALING_PATHWAY	0.168985	0.000302994	0.0157557	Positive
KEGG_O_GLYCAN_BIOSYNTHESIS	-0.167916	0.000331264	0.0168945	Negative
KEGG_TOLL_LIKE_RECEPTOR_SIGNALING_PATHWAY	0.159533	0.000654583	0.0327292	Positive
KEGG_NOD_LIKE_RECEPTOR_SIGNALING_PATHWAY	0.159533	0.000654583	0.0327292	Positive
KEGG_RIG_I_LIKE_RECEPTOR_SIGNALING_PATHWAY	0.159533	0.000654583	0.0327292	Positive
KEGG_NEUROTROPHIN_SIGNALING_PATHWAY	0.159533	0.000654583	0.0327292	Positive
KEGG_PROGESTERONE_MEDIATED_OOCYTE_MATURATION	0.159533	0.000654583	0.0327292	Positive
KEGG_EPITHELIAL_CELL_SIGNALING_IN_HELICOBACTER_PYLORI_INFECTION	0.159533	0.000654583	0.0327292	Positive
KEGG_LEISHMANIA_INFECTION	0.159533	0.000654583	0.0327292	Positive
KEGG_CIRCADIAN_RHYTHM_MAMMAL	0.157108	0.000792306	0.0340692	Positive
KEGG_OTHER_GLYCAN_DEGRADATION	-0.155113	0.000925219	0.0388592	Negative
KEGG_AMINO_SUGAR_AND_NUCLEOTIDE_SUGAR_METABOLISM	-0.148826	0.00149048	0.0611097	Negative
KEGG_PROTEASOME	0.14846	0.00153157	0.0612628	Positive
KEGG_VEGF_SIGNALING_PATHWAY	-0.14276	0.00232149	0.090538	Negative
KEGG_CALCIUM_SIGNALING_PATHWAY	-0.140893	0.00265181	0.100769	Negative
KEGG_GLYCINE_SERINE_AND_THREONINE_METABOLISM	0.137846	0.00328398	0.121507	Positive
KEGG_PHENYLALANINE_METABOLISM	0.137846	0.00328398	0.121507	Positive
KEGG_BETA_ALANINE_METABOLISM	0.137846	0.00328398	0.121507	Positive
KEGG_PRIMARY_BILE_ACID_BIOSYNTHESIS	0.137454	0.00337442	0.121507	Positive
KEGG_SPLICEOSOME	0.137386	0.00339057	0.121507	Positive
KEGG_FC_EPSILON_RI_SIGNALING_PATHWAY	-0.136871	0.00351341	0.121507	Negative
KEGG_GNRH_SIGNALING_PATHWAY	-0.136871	0.00351341	0.121507	Negative
KEGG_VALINE_LEUCINE_AND_ISOLEUCINE_BIOSYNTHESIS	-0.135783	0.00378662	0.121507	Negative
KEGG_PYRUVATE_METABOLISM	-0.135783	0.00378662	0.121507	Negative
KEGG_VALINE_LEUCINE_AND_ISOLEUCINE_DEGRADATION	-0.135055	0.00397999	0.121507	Negative
KEGG_TRYPTOPHAN_METABOLISM	-0.135055	0.00397999	0.121507	Negative
KEGG_VIRAL_MYOCARDITIS	0.132974	0.00458285	0.121507	Positive
KEGG_RNA_DEGRADATION	-0.128043	0.00635372	0.158843	Negative
KEGG_CELL_ADHESION_MOLECULES_CAMS	-0.126295	0.00711545	0.170771	Negative
KEGG_STARCH_AND_SUCROSE_METABOLISM	-0.12509	0.00768692	0.176799	Negative
KEGG_CYTOKINE_CYTOKINE_RECEPTOR_INTERACTION	0.109113	0.0201869	0.444113	Positive
KEGG_T_CELL_RECEPTOR_SIGNALING_PATHWAY	-0.108708	0.0206577	0.444113	Negative
KEGG_PURINE_METABOLISM	0.102998	0.0283827	0.567654	Positive
KEGG_TGF_BETA_SIGNALING_PATHWAY	-0.101913	0.0301014	0.571927	Negative
KEGG_AMYOTROPHIC_LATERAL_SCLEROSIS_ALS	-0.0963008	0.0404868	0.728762	Negative
KEGG_PROPANOATE_METABOLISM	-0.0907258	0.0536521	0.912086	Negative
KEGG_AMINOACYL_TRNA_BIOSYNTHESIS	-0.0899834	0.0556482	0.912086	Negative
KEGG_OXIDATIVE_PHOSPHORYLATION	-0.0867439	0.0650934	0.9764	Negative
KEGG_PARKINSONS_DISEASE	-0.0867439	0.0650934	0.9764	Negative
KEGG_COLORECTAL_CANCER	0.0830825	0.0773152	1	Positive
KEGG_ANTIGEN_PROCESSING_AND_PRESENTATION	-0.0796823	0.0902746	1	Negative
KEGG_ALANINE_ASPARTATE_AND_GLUTAMATE_METABOLISM	0.0780877	0.0969252	1	Positive
KEGG_N_GLYCAN_BIOSYNTHESIS	-0.07629	0.104885	1	Negative
KEGG_CHRONIC_MYELOID_LEUKEMIA	0.0649823	0.167369	1	Positive
KEGG_CITRATE_CYCLE_TCA_CYCLE	-0.0581807	0.216484	1	Negative
KEGG_HUNTINGTONS_DISEASE	0.057319	0.223377	1	Positive
KEGG_COMPLEMENT_AND_COAGULATION_CASCADES	0.0526527	0.263427	1	Positive
KEGG_GLYCOSAMINOGLYCAN_BIOSYNTHESIS_HEPARAN_SULFATE	0.051457	0.274438	1	Positive
KEGG_WNT_SIGNALING_PATHWAY	-0.0343252	0.466145	1	Negative
KEGG_CARDIAC_MUSCLE_CONTRACTION	-0.0308537	0.512451	1	Negative
KEGG_ENDOMETRIAL_CANCER	0.0205904	0.662055	1	Positive
KEGG_LEUKOCYTE_TRANSENDOTHELIAL_MIGRATION	-0.0194639	0.679489	1	Negative
